# Supplementary material for: 2-(3,4-Di­meth­oxy­phen­yl)-1-pentyl-4,5-diphenyl-1H-imidazole
Source: Acta Crystallogr Sect E Struct Rep Online. 2013 Nov 27;69(Pt 12):o1833–4. doi: 10.1107/S1600536813031759 (PMC3885079; doi:10.1107/S1600536813031759)
Supplement: Supplementary file 1 [file e-69-o1833-sup1.cif]

##############################################################################
#                                                                            #
# This CIF contains the data in a paper accepted for publication in          #
# Acta Crystallographica Section E. It conforms to the requirements of       #
# Notes for Authors for Acta Crystallographica Section E, and has been       #
# peer reviewed under the auspices of the IUCr Commission on Journals.       #
#                                                                            #
# Full details of the Crystallographic Information File format               #
# are given in the paper "The Crystallographic Information File (CIF):       #
# a New Standard Archive File for Crystallography" by S. R. Hall, F. H.      #
# Allen and I. D. Brown [Acta Cryst. (1991), A47, 655-685].                  #
#                                                                            #
# The current version of the core CIF dictionary is obtainable from          #
# ftp://ftp.iucr.org/pub/cif_core.dic.                                       #
#                                                                            #
# Software is freely available for graphical display of the structure(s)     #
# in this CIF. For information consult the CIF software page                 #
# http://www.iucr.org/resources/cif/software.                                #
#                                                                            #
# This file may be used for bona fide research purposes within the           #
# scientific community so long as proper attribution is given to the journal # 
# article from which it was obtained.                                        #
#                                                                            #
##############################################################################
data_global
_audit_creation_method     'PLATON <TABLE ACC> option'
_journal_date_recd_electronic     2013-11-20
_journal_date_accepted     2013-11-21
_journal_name_full     'Acta Crystallographica, Section E'
_journal_year     2013
_journal_volume     69
_journal_issue     12
_journal_page_first     o1833
_journal_page_last     o1834
_journal_paper_category     QO
_journal_paper_doi     10.1107/S1600536813031759
_journal_coeditor_code     SJ5371
_publ_contact_author_name
;
Mustafa R. Albayati
;
_publ_contact_author_address
;
Kirkuk University,
College of Science,
Department of Chemistry,
Kirkuk,
Iraq
;
_publ_contact_author_email     'shaabankamel@yahoo.com'
_publ_contact_author_fax     ?
_publ_contact_author_phone     ?
_publ_section_title
;
2-(3,4-Dimethoxyphenyl)-1-pentyl-4,5-diphenyl-1<i>H</i>-imidazole
;
loop_
    _publ_author_name
    _publ_author_address
    'Mohamed, Shaaban K.'
;
Chemistry and Environmental Division,
Manchester Metropolitan University,
Manchester M1 5GD,
England
Chemistry Department,
Faculty of Science,
Minia University,
61519 El-Minia,
Egypt
;
    'Akkurt, Mehmet'
;
Department of Physics,
Faculty of Sciences,
Erciyes University,
38039 Kayseri,
Turkey
;
    'Adel A. Marzouk'
;
Pharmaceutical Chemistry Department,
Faculty of Pharmacy,
Al Azhar University,
Egypt
;
    'Kuldip Singh'
;
Department of Chemistry,
University of Leicester,
Leicester,
England
;
    'Mustafa R. Albayati'
;
Kirkuk University,
College of Science,
Department of Chemistry,
Kirkuk,
Iraq
;
data_I
_database_code_depnum_ccdc_archive     'CCDC 973035'
_chemical_name_systematic
;
2-(3,4-Dimethoxyphenyl)-1-pentyl-4,5-diphenyl-1<i>H</i>-imidazole
;
_chemical_name_common     ?
_chemical_formula_moiety     'C28 H30 N2 O2'
_chemical_formula_sum     'C28 H30 N2 O2'
_chemical_formula_structural     ?
_chemical_formula_iupac     'C28 H30 N2 O2'
_chemical_formula_weight     426.54
_chemical_melting_point     ?
_symmetry_cell_setting     triclinic
_symmetry_space_group_name_H-M     'P -1'
_symmetry_space_group_name_Hall     '-P 1'
loop_
    _symmetry_equiv_pos_site_id
    _symmetry_equiv_pos_as_xyz
    1 x,y,z
    2 -x,-y,-z
_cell_length_a     8.900(2)
_cell_length_b     11.915(3)
_cell_length_c     12.009(3)
_cell_angle_alpha     106.757(6)
_cell_angle_beta     96.007(5)
_cell_angle_gamma     108.170(6)
_cell_volume     1131.8(5)
_cell_formula_units_Z     2
_cell_measurement_reflns_used     856
_cell_measurement_theta_min     2.52
_cell_measurement_theta_max     20.77
_cell_measurement_temperature     150
_cell_special_details
;
;
_exptl_crystal_description     'block'
_exptl_crystal_colour     'colourless'
_exptl_crystal_size_max     0.240
_exptl_crystal_size_mid     0.210
_exptl_crystal_size_min     0.110
_exptl_crystal_size_rad     ?
_exptl_crystal_density_diffrn     1.252
_exptl_crystal_density_meas     ?
_exptl_crystal_density_method     'Not Measured'
_exptl_crystal_F_000     456
_exptl_absorpt_coefficient_mu     0.079
_exptl_absorpt_correction_type     multi-scan
_exptl_absorpt_process_details     '(SADABS; Bruker, 2011)'
_exptl_absorpt_correction_T_min     0.668
_exptl_absorpt_correction_T_max     0.981
_exptl_special_details
;
;
_diffrn_ambient_temperature     150(2)
_diffrn_radiation_type     MoK\a
_diffrn_radiation_wavelength     0.71073
_diffrn_radiation_source     'fine-focus sealed tube'
_diffrn_radiation_monochromator     graphite
_diffrn_measurement_device_type     'Bruker APEX2000 CCD area-detector'
_diffrn_measurement_method     '\f and \w scans'
_diffrn_detector_area_resol_mean     ?
_diffrn_reflns_number     8350
_diffrn_reflns_av_R_equivalents     0.0864
_diffrn_reflns_av_sigmaI/netI     0.1215
_diffrn_reflns_theta_min     1.91
_diffrn_reflns_theta_max     25.00
_diffrn_reflns_theta_full     25.00
_diffrn_measured_fraction_theta_max     0.992
_diffrn_measured_fraction_theta_full     0.992
_diffrn_reflns_limit_h_min     -10
_diffrn_reflns_limit_h_max     10
_diffrn_reflns_limit_k_min     -13
_diffrn_reflns_limit_k_max     14
_diffrn_reflns_limit_l_min     -14
_diffrn_reflns_limit_l_max     14
_diffrn_reflns_reduction_process
;
;
_diffrn_standards_number     0
_diffrn_standards_interval_count     ?
_diffrn_standards_interval_time     ?
_diffrn_standards_decay_%     ?
_refine_special_details
;
Refinement on <i>F</i>^2^ for ALL reflections except those flagged by the user
for potential systematic errors. Weighted <i>R</i>-factors <i>wR</i> and all
goodnesses of fit <i>S</i> are based on <i>F</i>^2^, conventional
<i>R</i>-factors <i>R</i> are based on <i>F</i>, with <i>F</i> set to zero for
negative <i>F</i>^2^. The observed criterion of <i>F</i>^2^ > \s(<i>F</i>^2^)
is used only for calculating -<i>R</i>-factor-obs <i>etc</i>. and is not
relevant to the choice of reflections for refinement. <i>R</i>-factors based
on <i>F</i>^2^ are statistically about twice as large as those based on
<i>F</i>, and <i>R</i>-factors based on ALL data will be even larger.
;
_reflns_number_total     3953
_reflns_number_gt     2219
_reflns_threshold_expression     I>2\s(I)
_refine_ls_structure_factor_coef     Fsqd
_refine_ls_matrix_type     full
_refine_ls_R_factor_all     0.1073
_refine_ls_R_factor_gt     0.0580
_refine_ls_wR_factor_gt     0.1080
_refine_ls_wR_factor_ref     0.1267
_refine_ls_goodness_of_fit_ref     0.873
_refine_ls_restrained_S_all     0.873
_refine_ls_number_reflns     3953
_refine_ls_number_parameters     292
_refine_ls_number_restraints     0
_refine_ls_number_constraints     ?
_refine_ls_hydrogen_treatment     constr
_refine_ls_weighting_scheme     calc
_refine_ls_weighting_details
                 'calc w=1/[\s^2^(Fo^2^)+(0.0391P)^2^] where P=(Fo^2^+2Fc^2^)/3'
_atom_sites_solution_hydrogens     geom
_atom_sites_solution_primary     direct
_atom_sites_solution_secondary     difmap
_refine_ls_shift/su_max     0.000
_refine_ls_shift/su_mean     0.000
_refine_diff_density_max     0.246
_refine_diff_density_min     -0.248
_refine_ls_extinction_method     'none'
_refine_ls_abs_structure_details     ?
_refine_ls_abs_structure_Flack     .
loop_
    _atom_type_symbol
    _atom_type_description
    _atom_type_scat_dispersion_real
    _atom_type_scat_dispersion_imag
    _atom_type_scat_source
    C C 0.0033 0.0016 ' International Tables Vol C Tables 4.2.6.8 and 6.1.1.4'
    H H 0.0000 0.0000 ' International Tables Vol C Tables 4.2.6.8 and 6.1.1.4'
    N N 0.0061 0.0033 ' International Tables Vol C Tables 4.2.6.8 and 6.1.1.4'
    O O 0.0106 0.0060 ' International Tables Vol C Tables 4.2.6.8 and 6.1.1.4'
_computing_data_collection     'SMART (Bruker, 2011)'
_computing_cell_refinement     'SAINT (Bruker, 2011)'
_computing_data_reduction     'SAINT (Bruker, 2011)'
_computing_structure_solution     'SHELXS97 (Sheldrick, 2008)'
_computing_structure_refinement     'SHELXL97 (Sheldrick, 2008)'
_computing_molecular_graphics     'ORTEP-3 for Windows (Farrugia, 2012)'
_computing_publication_material
                                'WinGX (Farrugia, 2012) and PLATON (Spek, 2009)'
loop_
    _atom_site_type_symbol
    _atom_site_label
    _atom_site_fract_x
    _atom_site_fract_y
    _atom_site_fract_z
    _atom_site_U_iso_or_equiv
    _atom_site_thermal_displace_type
    _atom_site_calc_flag
    _atom_site_refinement_flags
    _atom_site_occupancy
    _atom_site_disorder_assembly
    _atom_site_disorder_group
    O O1 1.0678(2) 1.23924(16) 1.28583(16) 0.0391(7) Uani d . 1.000 . .
    O O2 1.0748(2) 1.05208(17) 1.34508(16) 0.0404(7) Uani d . 1.000 . .
    N N1 0.5735(2) 0.70894(19) 0.89430(18) 0.0259(8) Uani d . 1.000 . .
    N N2 0.7629(2) 0.66063(19) 0.98101(18) 0.0278(8) Uani d . 1.000 . .
    C C1 0.7160(3) 0.7530(2) 0.9748(2) 0.0262(9) Uani d . 1.000 . .
    C C2 0.6472(3) 0.5534(2) 0.9023(2) 0.0257(9) Uani d . 1.000 . .
    C C3 0.5296(3) 0.5811(2) 0.8472(2) 0.0272(9) Uani d . 1.000 . .
    C C4 0.8031(3) 0.8829(2) 1.0501(2) 0.0268(9) Uani d . 1.000 . .
    C C5 0.8063(3) 0.9857(2) 1.0185(2) 0.0305(9) Uani d . 1.000 . .
    C C6 0.8932(3) 1.1059(2) 1.0950(2) 0.0316(10) Uani d . 1.000 . .
    C C7 0.9794(3) 1.1250(2) 1.2033(2) 0.0287(9) Uani d . 1.000 . .
    C C8 0.9822(3) 1.0229(2) 1.2361(2) 0.0291(9) Uani d . 1.000 . .
    C C9 0.8945(3) 0.9045(2) 1.1609(2) 0.0282(9) Uani d . 1.000 . .
    C C10 0.4779(3) 0.7773(2) 0.8591(2) 0.0302(9) Uani d . 1.000 . .
    C C11 0.5026(3) 0.7972(3) 0.7431(2) 0.0338(10) Uani d . 1.000 . .
    C C12 0.3887(4) 0.8550(3) 0.7021(2) 0.0409(11) Uani d . 1.000 . .
    C C13 0.4153(4) 0.8893(3) 0.5935(3) 0.0567(12) Uani d . 1.000 . .
    C C14 0.3796(5) 0.7783(3) 0.4835(3) 0.0731(16) Uani d . 1.000 . .
    C C15 0.6611(3) 0.4312(2) 0.8838(2) 0.0269(9) Uani d . 1.000 . .
    C C16 0.8124(3) 0.4217(2) 0.9029(2) 0.0306(9) Uani d . 1.000 . .
    C C17 0.8291(3) 0.3083(3) 0.8889(2) 0.0348(10) Uani d . 1.000 . .
    C C18 0.6946(4) 0.2014(3) 0.8543(2) 0.0355(10) Uani d . 1.000 . .
    C C19 0.5440(3) 0.2083(3) 0.8336(2) 0.0360(10) Uani d . 1.000 . .
    C C20 0.5276(3) 0.3225(2) 0.8490(2) 0.0316(10) Uani d . 1.000 . .
    C C21 0.3856(3) 0.5008(2) 0.7528(2) 0.0285(9) Uani d . 1.000 . .
    C C22 0.4042(3) 0.4467(3) 0.6400(2) 0.0371(10) Uani d . 1.000 . .
    C C23 0.2726(4) 0.3681(3) 0.5509(3) 0.0432(11) Uani d . 1.000 . .
    C C24 0.1200(4) 0.3430(3) 0.5736(3) 0.0392(11) Uani d . 1.000 . .
    C C25 0.0999(3) 0.3960(3) 0.6849(2) 0.0370(10) Uani d . 1.000 . .
    C C26 0.2314(3) 0.4741(2) 0.7744(2) 0.0330(10) Uani d . 1.000 . .
    C C27 1.0564(3) 1.3462(2) 1.2624(2) 0.0410(11) Uani d . 1.000 . .
    C C28 1.0836(4) 0.9506(3) 1.3800(2) 0.0448(11) Uani d . 1.000 . .
    H H5 0.74750 0.97340 0.94260 0.0370 Uiso c R 1.000 . .
    H H6 0.89280 1.17570 1.07190 0.0380 Uiso c R 1.000 . .
    H H9 0.89540 0.83510 1.18430 0.0340 Uiso c R 1.000 . .
    H H10A 0.50770 0.86000 0.92220 0.0360 Uiso c R 1.000 . .
    H H10B 0.36180 0.73020 0.85150 0.0360 Uiso c R 1.000 . .
    H H11A 0.48440 0.71550 0.68170 0.0410 Uiso c R 1.000 . .
    H H11B 0.61570 0.85280 0.75310 0.0410 Uiso c R 1.000 . .
    H H12A 0.27640 0.79520 0.68590 0.0490 Uiso c R 1.000 . .
    H H12B 0.39940 0.93160 0.76790 0.0490 Uiso c R 1.000 . .
    H H13A 0.52930 0.94520 0.60760 0.0680 Uiso c R 1.000 . .
    H H13B 0.34560 0.93680 0.58040 0.0680 Uiso c R 1.000 . .
    H H14A 0.45340 0.73410 0.49350 0.1100 Uiso c R 1.000 . .
    H H14B 0.39440 0.80680 0.41520 0.1100 Uiso c R 1.000 . .
    H H14C 0.26760 0.72140 0.46970 0.1100 Uiso c R 1.000 . .
    H H16 0.90650 0.49540 0.92620 0.0370 Uiso c R 1.000 . .
    H H17 0.93380 0.30400 0.90320 0.0420 Uiso c R 1.000 . .
    H H18 0.70560 0.12260 0.84460 0.0430 Uiso c R 1.000 . .
    H H19 0.45050 0.13390 0.80840 0.0430 Uiso c R 1.000 . .
    H H20 0.42250 0.32630 0.83550 0.0380 Uiso c R 1.000 . .
    H H22 0.50970 0.46410 0.62370 0.0450 Uiso c R 1.000 . .
    H H23 0.28690 0.33090 0.47340 0.0520 Uiso c R 1.000 . .
    H H24 0.02840 0.28870 0.51160 0.0470 Uiso c R 1.000 . .
    H H25 -0.00590 0.37880 0.70060 0.0440 Uiso c R 1.000 . .
    H H26 0.21640 0.51020 0.85200 0.0400 Uiso c R 1.000 . .
    H H27A 1.09610 1.35060 1.19010 0.0610 Uiso c R 1.000 . .
    H H27B 1.12200 1.42190 1.32970 0.0610 Uiso c R 1.000 . .
    H H27C 0.94320 1.34030 1.25110 0.0610 Uiso c R 1.000 . .
    H H28A 0.97510 0.89910 1.38300 0.0670 Uiso c R 1.000 . .
    H H28B 1.15480 0.98290 1.45900 0.0670 Uiso c R 1.000 . .
    H H28C 1.12690 0.89930 1.32240 0.0670 Uiso c R 1.000 . .
loop_
    _atom_site_aniso_label
    _atom_site_aniso_U_11
    _atom_site_aniso_U_22
    _atom_site_aniso_U_33
    _atom_site_aniso_U_12
    _atom_site_aniso_U_13
    _atom_site_aniso_U_23
    O1 0.0477(13) 0.0262(12) 0.0363(12) 0.0116(10) -0.0006(10) 0.0057(10)
    O2 0.0492(13) 0.0345(12) 0.0327(12) 0.0150(10) -0.0060(10) 0.0095(10)
    N1 0.0273(13) 0.0266(13) 0.0258(13) 0.0145(11) 0.0038(10) 0.0073(10)
    N2 0.0298(13) 0.0273(13) 0.0285(13) 0.0127(11) 0.0052(11) 0.0102(11)
    C1 0.0301(16) 0.0270(16) 0.0233(15) 0.0122(13) 0.0046(13) 0.0094(13)
    C2 0.0266(15) 0.0259(15) 0.0257(15) 0.0119(13) 0.0053(12) 0.0079(13)
    C3 0.0313(16) 0.0249(16) 0.0255(15) 0.0129(13) 0.0068(13) 0.0054(13)
    C4 0.0268(15) 0.0273(16) 0.0264(16) 0.0130(13) 0.0065(12) 0.0056(13)
    C5 0.0304(16) 0.0346(17) 0.0267(16) 0.0136(14) 0.0020(13) 0.0100(14)
    C6 0.0310(16) 0.0291(17) 0.0357(17) 0.0119(14) 0.0064(14) 0.0114(14)
    C7 0.0278(16) 0.0226(16) 0.0303(16) 0.0092(13) 0.0040(13) 0.0017(13)
    C8 0.0308(16) 0.0304(17) 0.0243(15) 0.0138(14) 0.0023(13) 0.0047(13)
    C9 0.0304(16) 0.0282(16) 0.0295(16) 0.0140(13) 0.0081(13) 0.0105(13)
    C10 0.0317(16) 0.0296(16) 0.0332(16) 0.0178(13) 0.0050(13) 0.0096(13)
    C11 0.0352(17) 0.0371(17) 0.0342(17) 0.0185(14) 0.0072(14) 0.0137(14)
    C12 0.053(2) 0.0359(18) 0.0388(18) 0.0242(16) 0.0055(15) 0.0127(15)
    C13 0.072(2) 0.062(2) 0.049(2) 0.032(2) 0.0108(19) 0.0298(19)
    C14 0.097(3) 0.094(3) 0.046(2) 0.054(3) 0.018(2) 0.027(2)
    C15 0.0303(16) 0.0279(16) 0.0258(15) 0.0145(13) 0.0057(13) 0.0096(13)
    C16 0.0292(16) 0.0297(16) 0.0320(16) 0.0125(13) 0.0016(13) 0.0088(13)
    C17 0.0357(18) 0.0369(18) 0.0384(18) 0.0208(15) 0.0080(14) 0.0141(15)
    C18 0.0472(19) 0.0318(17) 0.0375(18) 0.0230(16) 0.0131(15) 0.0154(14)
    C19 0.0410(19) 0.0280(17) 0.0423(18) 0.0120(14) 0.0129(15) 0.0159(14)
    C20 0.0297(16) 0.0314(17) 0.0378(17) 0.0139(14) 0.0096(14) 0.0137(14)
    C21 0.0329(16) 0.0265(16) 0.0291(16) 0.0163(13) 0.0038(13) 0.0086(13)
    C22 0.0347(17) 0.0388(18) 0.0362(18) 0.0152(15) 0.0061(15) 0.0086(15)
    C23 0.043(2) 0.049(2) 0.0300(18) 0.0180(17) 0.0035(15) 0.0021(15)
    C24 0.0372(19) 0.0351(18) 0.0375(19) 0.0095(15) -0.0021(15) 0.0083(15)
    C25 0.0298(17) 0.0424(19) 0.0365(18) 0.0100(15) 0.0039(14) 0.0143(15)
    C26 0.0339(17) 0.0326(17) 0.0321(16) 0.0131(14) 0.0059(14) 0.0094(14)
    C27 0.050(2) 0.0277(17) 0.0433(19) 0.0128(15) 0.0063(16) 0.0117(15)
    C28 0.060(2) 0.046(2) 0.0379(18) 0.0316(18) 0.0031(16) 0.0171(16)
_geom_special_details
;
Bond distances, angles <i>etc</i>. have been calculated using the rounded
fractional coordinates. All su's are estimated from the variances of the
(full) variance-covariance matrix. The cell e.s.d.'s are taken into account in
the estimation of distances, angles and torsion angles
;
loop_
    _geom_bond_atom_site_label_1
    _geom_bond_atom_site_label_2
    _geom_bond_site_symmetry_1
    _geom_bond_site_symmetry_2
    _geom_bond_distance
    _geom_bond_publ_flag
    O1 C7 . . 1.358(3) no
    O1 C27 . . 1.413(3) no
    O2 C8 . . 1.359(3) no
    O2 C28 . . 1.410(4) no
    N1 C1 . . 1.362(3) no
    N1 C3 . . 1.371(3) no
    N1 C10 . . 1.457(3) no
    N2 C1 . . 1.311(3) no
    N2 C2 . . 1.366(3) no
    C1 C4 . . 1.453(3) no
    C2 C3 . . 1.356(4) no
    C2 C15 . . 1.455(4) no
    C3 C21 . . 1.466(4) no
    C4 C5 . . 1.376(3) no
    C4 C9 . . 1.394(3) no
    C5 C6 . . 1.377(3) no
    C6 C7 . . 1.358(3) no
    C7 C8 . . 1.389(3) no
    C8 C9 . . 1.359(3) no
    C10 C11 . . 1.506(3) no
    C11 C12 . . 1.507(5) no
    C12 C13 . . 1.495(4) no
    C13 C14 . . 1.496(5) no
    C15 C16 . . 1.387(4) no
    C15 C20 . . 1.374(4) no
    C16 C17 . . 1.370(4) no
    C17 C18 . . 1.367(5) no
    C18 C19 . . 1.370(5) no
    C19 C20 . . 1.375(4) no
    C21 C22 . . 1.374(3) no
    C21 C26 . . 1.379(4) no
    C22 C23 . . 1.367(4) no
    C23 C24 . . 1.371(5) no
    C24 C25 . . 1.361(4) no
    C25 C26 . . 1.368(4) no
    C5 H5 . . 0.9500 no
    C6 H6 . . 0.9500 no
    C9 H9 . . 0.9500 no
    C10 H10A . . 0.9900 no
    C10 H10B . . 0.9900 no
    C11 H11A . . 0.9900 no
    C11 H11B . . 0.9900 no
    C12 H12A . . 0.9900 no
    C12 H12B . . 0.9900 no
    C13 H13A . . 0.9900 no
    C13 H13B . . 0.9900 no
    C14 H14A . . 0.9800 no
    C14 H14B . . 0.9800 no
    C14 H14C . . 0.9800 no
    C16 H16 . . 0.9500 no
    C17 H17 . . 0.9500 no
    C18 H18 . . 0.9500 no
    C19 H19 . . 0.9500 no
    C20 H20 . . 0.9500 no
    C22 H22 . . 0.9500 no
    C23 H23 . . 0.9500 no
    C24 H24 . . 0.9500 no
    C25 H25 . . 0.9500 no
    C26 H26 . . 0.9500 no
    C27 H27A . . 0.9800 no
    C27 H27B . . 0.9800 no
    C27 H27C . . 0.9800 no
    C28 H28A . . 0.9800 no
    C28 H28B . . 0.9800 no
    C28 H28C . . 0.9800 no
loop_
    _geom_angle_atom_site_label_1
    _geom_angle_atom_site_label_2
    _geom_angle_atom_site_label_3
    _geom_angle_site_symmetry_1
    _geom_angle_site_symmetry_2
    _geom_angle_site_symmetry_3
    _geom_angle
    _geom_angle_publ_flag
    C7 O1 C27 . . . 117.52(19) no
    C8 O2 C28 . . . 116.8(2) no
    C1 N1 C3 . . . 107.2(2) no
    C1 N1 C10 . . . 129.6(2) no
    C3 N1 C10 . . . 123.3(2) no
    C1 N2 C2 . . . 106.1(2) no
    N1 C1 N2 . . . 110.8(2) no
    N1 C1 C4 . . . 126.0(2) no
    N2 C1 C4 . . . 123.1(2) no
    N2 C2 C3 . . . 110.3(2) no
    N2 C2 C15 . . . 121.4(2) no
    C3 C2 C15 . . . 128.3(2) no
    N1 C3 C2 . . . 105.7(2) no
    N1 C3 C21 . . . 123.1(2) no
    C2 C3 C21 . . . 131.1(2) no
    C1 C4 C5 . . . 124.9(2) no
    C1 C4 C9 . . . 117.4(2) no
    C5 C4 C9 . . . 117.7(2) no
    C4 C5 C6 . . . 121.1(2) no
    C5 C6 C7 . . . 120.2(2) no
    O1 C7 C6 . . . 125.0(2) no
    O1 C7 C8 . . . 115.1(2) no
    C6 C7 C8 . . . 119.9(2) no
    O2 C8 C7 . . . 115.3(2) no
    O2 C8 C9 . . . 125.1(2) no
    C7 C8 C9 . . . 119.7(2) no
    C4 C9 C8 . . . 121.3(2) no
    N1 C10 C11 . . . 112.6(2) no
    C10 C11 C12 . . . 111.4(2) no
    C11 C12 C13 . . . 115.0(3) no
    C12 C13 C14 . . . 113.5(3) no
    C2 C15 C16 . . . 120.2(2) no
    C2 C15 C20 . . . 122.1(2) no
    C16 C15 C20 . . . 117.8(2) no
    C15 C16 C17 . . . 121.5(2) no
    C16 C17 C18 . . . 119.8(3) no
    C17 C18 C19 . . . 119.8(3) no
    C18 C19 C20 . . . 120.3(3) no
    C15 C20 C19 . . . 120.9(3) no
    C3 C21 C22 . . . 119.3(2) no
    C3 C21 C26 . . . 122.0(2) no
    C22 C21 C26 . . . 118.6(2) no
    C21 C22 C23 . . . 120.7(3) no
    C22 C23 C24 . . . 120.0(3) no
    C23 C24 C25 . . . 119.9(3) no
    C24 C25 C26 . . . 120.3(3) no
    C21 C26 C25 . . . 120.5(2) no
    C4 C5 H5 . . . 119.00 no
    C6 C5 H5 . . . 120.00 no
    C5 C6 H6 . . . 120.00 no
    C7 C6 H6 . . . 120.00 no
    C4 C9 H9 . . . 119.00 no
    C8 C9 H9 . . . 119.00 no
    N1 C10 H10A . . . 109.00 no
    N1 C10 H10B . . . 109.00 no
    C11 C10 H10A . . . 109.00 no
    C11 C10 H10B . . . 109.00 no
    H10A C10 H10B . . . 108.00 no
    C10 C11 H11A . . . 109.00 no
    C10 C11 H11B . . . 109.00 no
    C12 C11 H11A . . . 109.00 no
    C12 C11 H11B . . . 109.00 no
    H11A C11 H11B . . . 108.00 no
    C11 C12 H12A . . . 108.00 no
    C11 C12 H12B . . . 108.00 no
    C13 C12 H12A . . . 109.00 no
    C13 C12 H12B . . . 109.00 no
    H12A C12 H12B . . . 108.00 no
    C12 C13 H13A . . . 109.00 no
    C12 C13 H13B . . . 109.00 no
    C14 C13 H13A . . . 109.00 no
    C14 C13 H13B . . . 109.00 no
    H13A C13 H13B . . . 108.00 no
    C13 C14 H14A . . . 109.00 no
    C13 C14 H14B . . . 109.00 no
    C13 C14 H14C . . . 110.00 no
    H14A C14 H14B . . . 109.00 no
    H14A C14 H14C . . . 109.00 no
    H14B C14 H14C . . . 109.00 no
    C15 C16 H16 . . . 119.00 no
    C17 C16 H16 . . . 119.00 no
    C16 C17 H17 . . . 120.00 no
    C18 C17 H17 . . . 120.00 no
    C17 C18 H18 . . . 120.00 no
    C19 C18 H18 . . . 120.00 no
    C18 C19 H19 . . . 120.00 no
    C20 C19 H19 . . . 120.00 no
    C15 C20 H20 . . . 120.00 no
    C19 C20 H20 . . . 120.00 no
    C21 C22 H22 . . . 120.00 no
    C23 C22 H22 . . . 120.00 no
    C22 C23 H23 . . . 120.00 no
    C24 C23 H23 . . . 120.00 no
    C23 C24 H24 . . . 120.00 no
    C25 C24 H24 . . . 120.00 no
    C24 C25 H25 . . . 120.00 no
    C26 C25 H25 . . . 120.00 no
    C21 C26 H26 . . . 120.00 no
    C25 C26 H26 . . . 120.00 no
    O1 C27 H27A . . . 109.00 no
    O1 C27 H27B . . . 109.00 no
    O1 C27 H27C . . . 110.00 no
    H27A C27 H27B . . . 109.00 no
    H27A C27 H27C . . . 109.00 no
    H27B C27 H27C . . . 109.00 no
    O2 C28 H28A . . . 109.00 no
    O2 C28 H28B . . . 109.00 no
    O2 C28 H28C . . . 109.00 no
    H28A C28 H28B . . . 109.00 no
    H28A C28 H28C . . . 109.00 no
    H28B C28 H28C . . . 110.00 no
loop_
    _geom_torsion_atom_site_label_1
    _geom_torsion_atom_site_label_2
    _geom_torsion_atom_site_label_3
    _geom_torsion_atom_site_label_4
    _geom_torsion_site_symmetry_1
    _geom_torsion_site_symmetry_2
    _geom_torsion_site_symmetry_3
    _geom_torsion_site_symmetry_4
    _geom_torsion
    _geom_torsion_publ_flag
    C27 O1 C7 C6 . . . . 6.7(4) no
    C27 O1 C7 C8 . . . . -173.8(2) no
    C28 O2 C8 C7 . . . . -178.5(3) no
    C28 O2 C8 C9 . . . . 2.2(4) no
    C3 N1 C1 N2 . . . . -0.3(3) no
    C3 N1 C1 C4 . . . . -177.0(2) no
    C10 N1 C1 N2 . . . . 179.9(2) no
    C10 N1 C1 C4 . . . . 3.2(4) no
    C1 N1 C3 C2 . . . . 0.5(3) no
    C1 N1 C3 C21 . . . . -177.1(2) no
    C10 N1 C3 C2 . . . . -179.6(2) no
    C10 N1 C3 C21 . . . . 2.8(4) no
    C1 N1 C10 C11 . . . . 100.4(3) no
    C3 N1 C10 C11 . . . . -79.4(3) no
    C2 N2 C1 N1 . . . . -0.1(3) no
    C2 N2 C1 C4 . . . . 176.7(2) no
    C1 N2 C2 C3 . . . . 0.5(3) no
    C1 N2 C2 C15 . . . . 178.9(2) no
    N1 C1 C4 C5 . . . . -33.0(4) no
    N1 C1 C4 C9 . . . . 149.3(3) no
    N2 C1 C4 C5 . . . . 150.7(3) no
    N2 C1 C4 C9 . . . . -27.0(4) no
    N2 C2 C3 N1 . . . . -0.6(3) no
    N2 C2 C3 C21 . . . . 176.7(2) no
    C15 C2 C3 N1 . . . . -178.9(2) no
    C15 C2 C3 C21 . . . . -1.5(5) no
    N2 C2 C15 C16 . . . . -27.4(3) no
    N2 C2 C15 C20 . . . . 151.7(2) no
    C3 C2 C15 C16 . . . . 150.8(3) no
    C3 C2 C15 C20 . . . . -30.2(4) no
    N1 C3 C21 C22 . . . . 108.4(3) no
    N1 C3 C21 C26 . . . . -73.9(3) no
    C2 C3 C21 C22 . . . . -68.5(4) no
    C2 C3 C21 C26 . . . . 109.2(3) no
    C1 C4 C5 C6 . . . . -179.5(3) no
    C9 C4 C5 C6 . . . . -1.8(4) no
    C1 C4 C9 C8 . . . . 178.7(3) no
    C5 C4 C9 C8 . . . . 0.9(4) no
    C4 C5 C6 C7 . . . . 0.8(4) no
    C5 C6 C7 O1 . . . . -179.3(3) no
    C5 C6 C7 C8 . . . . 1.2(4) no
    O1 C7 C8 O2 . . . . -1.0(3) no
    O1 C7 C8 C9 . . . . 178.4(2) no
    C6 C7 C8 O2 . . . . 178.6(2) no
    C6 C7 C8 C9 . . . . -2.0(4) no
    O2 C8 C9 C4 . . . . -179.7(3) no
    C7 C8 C9 C4 . . . . 1.0(4) no
    N1 C10 C11 C12 . . . . 173.6(2) no
    C10 C11 C12 C13 . . . . 174.5(3) no
    C11 C12 C13 C14 . . . . 66.4(4) no
    C2 C15 C16 C17 . . . . 178.5(2) no
    C20 C15 C16 C17 . . . . -0.7(3) no
    C2 C15 C20 C19 . . . . -179.2(2) no
    C16 C15 C20 C19 . . . . -0.1(3) no
    C15 C16 C17 C18 . . . . 0.6(4) no
    C16 C17 C18 C19 . . . . 0.1(4) no
    C17 C18 C19 C20 . . . . -0.9(4) no
    C18 C19 C20 C15 . . . . 0.8(4) no
    C3 C21 C22 C23 . . . . 177.9(3) no
    C26 C21 C22 C23 . . . . 0.1(5) no
    C3 C21 C26 C25 . . . . -178.2(3) no
    C22 C21 C26 C25 . . . . -0.5(4) no
    C21 C22 C23 C24 . . . . 0.3(5) no
    C22 C23 C24 C25 . . . . -0.3(5) no
    C23 C24 C25 C26 . . . . -0.1(5) no
    C24 C25 C26 C21 . . . . 0.5(5) no
loop_
    _geom_hbond_atom_site_label_D
    _geom_hbond_atom_site_label_H
    _geom_hbond_atom_site_label_A
    _geom_hbond_site_symmetry_A
    _geom_hbond_distance_DH
    _geom_hbond_distance_HA
    _geom_hbond_distance_DA
    _geom_hbond_angle_DHA
    _geom_hbond_publ_flag
    C23 H23 O1 1_444 0.95 2.53 3.168(4) 125 yes
    C27 H27A N2 2_777 0.98 2.51 3.474(3) 168 yes
    C27 H27A Cg1 2_777 0.98 2.77 3.608(3) 144 yes
_iucr_refine_instructions_details
;
TITL sg3 in P-1
CELL 0.71073   8.9003  11.9147  12.0093 106.757  96.007 108.170
ZERR    2.00   0.0024   0.0032   0.0032   0.006   0.005   0.006
LATT 1
SFAC C  H  N  O
UNIT 56 60 4 4
OMIT 0 0 1
OMIT  -2.00  50.00
L.S. 4
ACTA
BOND $H
FMAP 2
PLAN 4
HTAB
CONF
WGHT  0.039100  0.000000
FVAR  0.242400
TEMP -123
O1     4   1.067751  1.239240  1.285826 11.000000  0.047680  0.026170 =
           0.036350  0.005740 -0.000650  0.011620
O2     4   1.074784  1.052079  1.345082 11.000000  0.049150  0.034490 =
           0.032690  0.009510 -0.006000  0.015010
N1     3   0.573451  0.708935  0.894302 11.000000  0.027340  0.026610 =
           0.025830  0.007260  0.003830  0.014460
N2     3   0.762930  0.660627  0.981011 11.000000  0.029760  0.027300 =
           0.028510  0.010240  0.005190  0.012680
C1     1   0.716047  0.753031  0.974833 11.000000  0.030110  0.027020 =
           0.023320  0.009410  0.004560  0.012180
C2     1   0.647227  0.553444  0.902309 11.000000  0.026620  0.025880 =
           0.025710  0.007860  0.005280  0.011910
C3     1   0.529571  0.581144  0.847157 11.000000  0.031280  0.024940 =
           0.025500  0.005430  0.006770  0.012920
C4     1   0.803132  0.882934  1.050137 11.000000  0.026760  0.027290 =
           0.026350  0.005640  0.006500  0.013040
C5     1   0.806318  0.985678  1.018516 11.000000  0.030380  0.034620 =
           0.026660  0.010000  0.002000  0.013630
AFIX 43
H5     2   0.747547  0.973441  0.942576 11.000000 -1.200000
AFIX 0
C6     1   0.893151  1.105907  1.094956 11.000000  0.030970  0.029070 =
           0.035680  0.011360  0.006400  0.011860
AFIX 43
H6     2   0.892761  1.175698  1.071900 11.000000 -1.200000
AFIX 0
C7     1   0.979376  1.124969  1.203262 11.000000  0.027780  0.022590 =
           0.030280  0.001730  0.004020  0.009200
C8     1   0.982174  1.022937  1.236115 11.000000  0.030800  0.030390 =
           0.024300  0.004690  0.002340  0.013820
C9     1   0.894466  0.904545  1.160883 11.000000  0.030400  0.028150 =
           0.029480  0.010530  0.008090  0.013990
AFIX 43
H9     2   0.895432  0.835056  1.184273 11.000000 -1.200000
AFIX 0
C10    1   0.477873  0.777346  0.859074 11.000000  0.031740  0.029580 =
           0.033180  0.009640  0.005010  0.017790
AFIX 23
H10A   2   0.507728  0.860042  0.922213 11.000000 -1.200000
H10B   2   0.361810  0.730166  0.851513 11.000000 -1.200000
AFIX 0
C11    1   0.502587  0.797152  0.743121 11.000000  0.035180  0.037090 =
           0.034210  0.013730  0.007170  0.018460
AFIX 23
H11A   2   0.484425  0.715488  0.681695 11.000000 -1.200000
H11B   2   0.615706  0.852774  0.753078 11.000000 -1.200000
AFIX 0
C12    1   0.388748  0.854992  0.702128 11.000000  0.053030  0.035950 =
           0.038820  0.012660  0.005500  0.024210
AFIX 23
H12A   2   0.276397  0.795235  0.685941 11.000000 -1.200000
H12B   2   0.399429  0.931612  0.767853 11.000000 -1.200000
AFIX 0
C13    1   0.415256  0.889255  0.593493 11.000000  0.071600  0.061930 =
           0.049410  0.029840  0.010810  0.031510
AFIX 23
H13A   2   0.529263  0.945242  0.607567 11.000000 -1.200000
H13B   2   0.345567  0.936775  0.580375 11.000000 -1.200000
AFIX 0
C14    1   0.379595  0.778310  0.483488 11.000000  0.097000  0.093680 =
           0.046020  0.027060  0.017520  0.053730
AFIX 137
H14A   2   0.453447  0.734061  0.493457 11.000000 -1.500000
H14B   2   0.394385  0.806795  0.415195 11.000000 -1.500000
H14C   2   0.267587  0.721380  0.469734 11.000000 -1.500000
AFIX 0
C15    1   0.661118  0.431186  0.883828 11.000000  0.030330  0.027880 =
           0.025810  0.009590  0.005700  0.014510
C16    1   0.812363  0.421651  0.902881 11.000000  0.029170  0.029700 =
           0.032030  0.008750  0.001640  0.012510
AFIX 43
H16    2   0.906475  0.495425  0.926155 11.000000 -1.200000
AFIX 0
C17    1   0.829065  0.308294  0.888897 11.000000  0.035680  0.036870 =
           0.038420  0.014100  0.007990  0.020760
AFIX 43
H17    2   0.933782  0.303960  0.903221 11.000000 -1.200000
AFIX 0
C18    1   0.694617  0.201425  0.854270 11.000000  0.047230  0.031790 =
           0.037490  0.015400  0.013100  0.022950
AFIX 43
H18    2   0.705560  0.122553  0.844571 11.000000 -1.200000
AFIX 0
C19    1   0.544019  0.208306  0.833579 11.000000  0.041010  0.027950 =
           0.042290  0.015880  0.012910  0.011990
AFIX 43
H19    2   0.450537  0.133891  0.808436 11.000000 -1.200000
AFIX 0
C20    1   0.527568  0.322475  0.849046 11.000000  0.029740  0.031430 =
           0.037790  0.013710  0.009570  0.013950
AFIX 43
H20    2   0.422452  0.326266  0.835505 11.000000 -1.200000
AFIX 0
C21    1   0.385606  0.500831  0.752765 11.000000  0.032930  0.026530 =
           0.029070  0.008560  0.003820  0.016340
C22    1   0.404225  0.446742  0.640024 11.000000  0.034660  0.038780 =
           0.036180  0.008590  0.006120  0.015150
AFIX 43
H22    2   0.509678  0.464144  0.623747 11.000000 -1.200000
AFIX 0
C23    1   0.272564  0.368098  0.550945 11.000000  0.043260  0.049170 =
           0.030000  0.002120  0.003500  0.018000
AFIX 43
H23    2   0.286883  0.330868  0.473382 11.000000 -1.200000
AFIX 0
C24    1   0.119979  0.342987  0.573552 11.000000  0.037150  0.035110 =
           0.037510  0.008320 -0.002070  0.009490
AFIX 43
H24    2   0.028413  0.288681  0.511643 11.000000 -1.200000
AFIX 0
C25    1   0.099922  0.396045  0.684931 11.000000  0.029830  0.042450 =
           0.036490  0.014330  0.003940  0.009990
AFIX 43
H25    2  -0.005860  0.378775  0.700572 11.000000 -1.200000
AFIX 0
C26    1   0.231365  0.474088  0.774391 11.000000  0.033930  0.032620 =
           0.032070  0.009430  0.005870  0.013050
AFIX 43
H26    2   0.216351  0.510162  0.852017 11.000000 -1.200000
AFIX 0
C27    1   1.056384  1.346191  1.262362 11.000000  0.049780  0.027660 =
           0.043270  0.011710  0.006320  0.012760
AFIX 137
H27A   2   1.096131  1.350609  1.190082 11.000000 -1.500000
H27B   2   1.121977  1.421912  1.329671 11.000000 -1.500000
H27C   2   0.943158  1.340260  1.251052 11.000000 -1.500000
AFIX 0
C28    1   1.083573  0.950604  1.380029 11.000000  0.059620  0.046440 =
           0.037860  0.017100  0.003130  0.031570
AFIX 137
H28A   2   0.975076  0.899126  1.383002 11.000000 -1.500000
H28B   2   1.154818  0.982865  1.458958 11.000000 -1.500000
H28C   2   1.126931  0.899304  1.322414 11.000000 -1.500000
AFIX 0
Q1     1   1.166300  1.270400  1.352500 11.000000  0.050000      0.25
Q2     1   0.452700  0.536500  0.796000 11.000000  0.050000      0.23
Q3     1   0.104400  0.290500  0.638900 11.000000  0.050000      0.23
Q4     1   0.339100  0.665900  0.473400 11.000000  0.050000      0.22
HKLF 4
END
;
