# Supplementary material for: 2-(3,4-Di­meth­oxy­phen­yl)-1-pentyl-4,5-diphenyl-1H-imidazole
Source: Acta Crystallogr Sect E Struct Rep Online. 2013 Nov 27;69(Pt 12):o1833–4. doi: 10.1107/S1600536813031759 (PMC3885079; doi:10.1107/S1600536813031759)
Supplement: Supplementary file 2 [file e-69-o1833-Isup2.hkl]

# 
# h,k,l, Fc-squared, Fo-squared, sigma(Fo-squared) and status flag 
# 
data_I
_shelx_title ' sg3 in P-1' 
_shelx_refln_list_code          4 
_shelx_F_calc_maximum      160.24 
_exptl_crystal_F_000       456.00 
_reflns_d_resolution_high  0.8409 
 
loop_ 
 _symmetry_equiv_pos_as_xyz 
 'x, y, z' 
 '-x, -y, -z' 
 
_cell_length_a     8.9003 
_cell_length_b    11.9147 
_cell_length_c    12.0093 
_cell_angle_alpha 106.757 
_cell_angle_beta   96.007 
_cell_angle_gamma 108.170 
 
_shelx_F_squared_multiplier     1.000 
 
loop_ 
 _refln_index_h 
 _refln_index_k 
 _refln_index_l 
 _refln_F_squared_calc 
 _refln_F_squared_meas 
 _refln_F_squared_sigma 
 _refln_observed_status 
   1   0   0       72.61       50.00      9.43 o 
   2   0   0     2143.72     2161.26     32.90 o 
   3   0   0      209.89      212.04     12.35 o 
   4   0   0       12.96        9.45      3.84 o 
   5   0   0       55.73       56.02      8.53 o 
   6   0   0      122.04      109.23     12.43 o 
   7   0   0      129.67      165.49     17.86 o 
   8   0   0        0.36        0.50      7.46 o 
   9   0   0        1.38        3.39      8.24 o 
 -10   1   0       84.53       95.81     26.72 o 
  -9   1   0       18.72       29.20     11.28 o 
  -8   1   0       16.21       15.24      8.04 o 
  -7   1   0      111.93      118.12     14.59 o 
  -6   1   0        0.80       -1.18      4.40 o 
  -5   1   0      191.23      193.67     14.43 o 
  -4   1   0      383.62      369.05     17.38 o 
  -3   1   0       14.96       21.26      3.79 o 
  -2   1   0     6305.97     6372.93    103.24 o 
  -1   1   0     4759.96     4502.20     68.67 o 
   0   1   0       24.93       14.80      8.06 o 
   1   1   0     1346.93      731.75    407.00 o 
   2   1   0       27.55       24.30      6.71 o 
   3   1   0       13.09       10.24      3.58 o 
   4   1   0      208.77      181.01     14.04 o 
   5   1   0      298.98      298.01     19.93 o 
   6   1   0        1.61       -1.03      4.60 o 
   7   1   0      219.33      220.89     20.94 o 
   8   1   0       15.53       10.32     10.89 o 
   9   1   0       27.28       34.89     15.83 o 
 -10   2   0        7.06        6.60      8.87 o 
  -9   2   0        0.00        0.52      8.78 o 
  -8   2   0        0.88       -2.37      5.71 o 
  -7   2   0       30.59       60.43     26.55 o 
  -6   2   0       51.00       60.87      8.92 o 
  -5   2   0        8.82       13.02      4.23 o 
  -4   2   0     1029.88     1014.23     26.81 o 
  -3   2   0      457.79      444.34     23.62 o 
  -2   2   0       90.55       79.94      8.36 o 
  -1   2   0        1.35        1.00      1.78 o 
   0   2   0       84.52       74.92      5.46 o 
   1   2   0     6297.65     3498.37   1952.63 o 
   2   2   0     1528.56      948.17    473.76 o 
   3   2   0     1090.89      917.02    115.03 o 
   4   2   0       65.48       63.75      8.84 o 
   5   2   0      862.31     1102.50     69.19 o 
   6   2   0       31.69       39.15      8.94 o 
   7   2   0      326.22      395.20     32.26 o 
   8   2   0       28.82       14.47     13.10 o 
 -10   3   0       90.42      112.84     21.08 o 
  -9   3   0       36.07       53.06     16.51 o 
  -8   3   0      336.09      365.38     33.71 o 
  -7   3   0       16.07       14.81      7.88 o 
  -6   3   0      190.93      179.81     20.52 o 
  -5   3   0       16.28       24.57      4.42 o 
  -4   3   0        0.15       -1.08      3.88 o 
  -3   3   0      200.29      154.89     13.41 o 
  -2   3   0       34.45       40.25      3.41 o 
  -1   3   0     6375.33     6011.43     56.12 o 
   0   3   0        0.91        2.44      2.47 o 
   1   3   0     1258.19      854.67    335.55 o 
   2   3   0        2.82        4.38      3.24 o 
   3   3   0      137.81       74.95     47.68 o 
   4   3   0      278.70      239.22     46.34 o 
   5   3   0       25.06       26.12      7.04 o 
   6   3   0        0.64        2.45      4.86 o 
   7   3   0       16.65       13.49      9.74 o 
   8   3   0       19.83        4.42     14.47 o 
 -10   4   0        3.45       -1.03      7.69 o 
  -9   4   0      173.31      140.54     22.95 o 
  -8   4   0       26.73       28.04     13.87 o 
  -7   4   0       12.80       17.20      7.68 o 
  -6   4   0       12.42        9.36      6.36 o 
  -5   4   0       83.39       88.33     13.05 o 
  -4   4   0      203.98      198.02     18.16 o 
  -3   4   0       12.15        9.68      5.28 o 
  -2   4   0        0.00        1.06      1.94 o 
  -1   4   0       20.45       18.79      4.05 o 
   0   4   0        1.27        3.94      3.37 o 
   1   4   0     1404.88     1380.18     59.17 o 
   2   4   0        8.40        7.45      4.39 o 
   3   4   0       74.41       53.52     29.62 o 
   4   4   0       17.49       19.82     14.18 o 
   5   4   0        0.00        3.78      5.89 o 
   6   4   0        5.71        5.61      6.44 o 
   7   4   0        5.20       68.41     27.23 o 
   8   4   0        8.44        0.00     14.81 o 
 -10   5   0        9.93       12.50      8.40 o 
  -9   5   0       34.20       42.72     13.35 o 
  -8   5   0        2.63        4.36      6.58 o 
  -7   5   0       49.50       37.23     10.71 o 
  -6   5   0      431.12      463.34     34.24 o 
  -5   5   0      156.27      172.60     20.09 o 
  -4   5   0      400.63      412.53     27.37 o 
  -3   5   0      480.51      455.21     15.52 o 
  -2   5   0       77.50       79.36      8.03 o 
  -1   5   0      138.67       65.97     49.27 o 
   0   5   0       13.08       10.83      4.90 o 
   1   5   0       87.99       97.34     13.07 o 
   2   5   0       81.92       57.30     28.41 o 
   3   5   0      105.34       63.88     58.07 o 
   4   5   0       64.87       40.45     27.37 o 
   5   5   0      151.10       81.73     45.01 o 
   6   5   0       46.74       77.60     27.06 o 
 -10   6   0       39.32       16.96     10.92 o 
  -9   6   0        4.97       16.06      9.50 o 
  -8   6   0      122.39      117.47     20.56 o 
  -7   6   0        0.00       -1.43      4.68 o 
  -6   6   0        8.30        6.16      6.07 o 
  -5   6   0      313.76      312.77     26.65 o 
  -4   6   0      847.26      903.09     42.72 o 
  -3   6   0        7.01       10.67      4.24 o 
  -2   6   0      287.59      319.09     25.07 o 
  -1   6   0        0.00        2.79      3.78 o 
   0   6   0       34.95       30.92      6.68 o 
   1   6   0        6.82        5.69      5.18 o 
   2   6   0      605.28      468.87     64.22 o 
   3   6   0       10.55        7.63      5.42 o 
   4   6   0        9.09        5.97      7.00 o 
   5   6   0      113.16      124.27     19.48 o 
   6   6   0        0.07        5.62     11.91 o 
   7   6   0        8.41       15.32     18.89 o 
 -10   7   0       69.09       53.81     21.61 o 
  -9   7   0       56.79       68.54     16.54 o 
  -8   7   0       59.86       66.44     16.06 o 
  -7   7   0        7.07       10.11      8.94 o 
  -6   7   0      720.06      696.91     42.66 o 
  -5   7   0      750.26      733.20     42.34 o 
  -4   7   0      286.30      300.40     26.52 o 
  -3   7   0        1.36        3.07      3.97 o 
  -2   7   0      176.09      185.07     15.00 o 
  -1   7   0       47.46       27.55     18.17 o 
   0   7   0       48.49       46.36      8.52 o 
   1   7   0       44.58       48.23      9.27 o 
   2   7   0        3.87        4.78      8.06 o 
   3   7   0        2.63        4.36      7.81 o 
   4   7   0        0.01       -5.93      5.93 o 
   5   7   0      209.26      178.36     37.78 o 
 -10   8   0        6.32       -0.73     11.32 o 
  -9   8   0       16.82       24.49     11.78 o 
  -8   8   0        6.15        5.83      7.21 o 
  -7   8   0      189.63      194.49     26.23 o 
  -6   8   0      640.70      605.46     42.12 o 
  -5   8   0      177.89      161.86     21.27 o 
  -4   8   0       40.60       36.59     10.34 o 
  -3   8   0      341.98      322.08     19.40 o 
  -2   8   0      354.14      338.38     21.28 o 
  -1   8   0       28.56       31.78      7.56 o 
   0   8   0        1.88        1.05      6.21 o 
   1   8   0      472.88      457.02     29.68 o 
   2   8   0       25.20       22.24      9.79 o 
   3   8   0        0.06       -1.44      7.07 o 
   4   8   0       66.83       40.67     19.91 o 
  -9   9   0        0.39       -4.70      7.89 o 
  -8   9   0        0.08       -1.70     13.27 o 
  -7   9   0        3.16        1.27      9.42 o 
  -6   9   0      132.34      151.31     22.54 o 
  -5   9   0        2.05        6.97      7.48 o 
  -4   9   0       88.29       99.58     17.19 o 
  -3   9   0      374.66      360.47     25.36 o 
  -2   9   0       51.05       61.54     10.85 o 
  -1   9   0      228.17      214.53     18.42 o 
   0   9   0      586.98      557.01     32.98 o 
   1   9   0      305.72      287.22     29.46 o 
   2   9   0       11.23        0.42      7.77 o 
   3   9   0       12.49        7.49     11.74 o 
   4   9   0        8.90        8.17     16.34 o 
  -9  10   0        0.96        2.82      8.48 o 
  -8  10   0        8.92        6.45     10.38 o 
  -7  10   0        7.68       10.90     10.88 o 
  -6  10   0      131.16      158.91     24.34 o 
  -5  10   0        0.00       -3.50      6.01 o 
  -4  10   0        3.55       -2.09      7.61 o 
  -3  10   0      445.25      425.98     46.97 o 
  -2  10   0       63.21       48.58      9.34 o 
  -1  10   0      165.29      178.03     16.97 o 
   0  10   0        0.64        6.19      9.79 o 
   1  10   0        8.47       14.87      9.26 o 
   2  10   0        0.05        8.51     13.61 o 
   3  10   0       45.13       39.31     22.12 o 
  -8  11   0       12.98       15.62     11.42 o 
  -7  11   0       26.28       28.74     13.21 o 
  -6  11   0       14.89       17.83     11.95 o 
  -5  11   0       73.51       71.42     16.19 o 
  -4  11   0      205.62      250.46     30.52 o 
  -3  11   0       11.29       28.76     14.98 o 
  -2  11   0      126.64       55.47     36.95 o 
  -1  11   0        7.18       18.61      9.62 o 
   0  11   0       92.45       86.54     25.87 o 
   1  11   0        9.98       -2.21     12.25 o 
   2  11   0       24.93       40.16     21.10 o 
  -7  12   0        5.78       15.28      9.79 o 
  -6  12   0        0.13       -0.23      9.91 o 
  -5  12   0       16.50       13.08     10.04 o 
  -4  12   0      139.05      163.52     24.93 o 
  -3  12   0        0.91        9.73     10.30 o 
  -2  12   0       54.67       51.23     21.95 o 
  -1  12   0       29.83       20.43     10.92 o 
   0  12   0        2.77        3.71      8.54 o 
   1  12   0        0.35      -11.91     11.91 o 
  -6  13   0        8.54       19.15     10.88 o 
  -5  13   0        5.01        6.35     10.91 o 
  -4  13   0        2.67       -2.55     13.44 o 
  -3  13   0       14.81       94.79     32.34 o 
  -2  13   0        6.42       24.85     19.40 o 
  -1  13   0        4.11        2.04     11.40 o 
   1 -13   1       33.93       45.85     13.47 o 
   2 -13   1        0.16       -4.77     17.19 o 
   3 -13   1       10.70       10.04     15.66 o 
   4 -13   1        0.02        9.70     19.91 o 
   5 -13   1       20.48       36.39     13.95 o 
   6 -13   1       24.73       30.38     13.00 o 
  -1 -12   1        1.32       -2.00      8.09 o 
   0 -12   1       12.23        9.07     11.28 o 
   1 -12   1       25.78       14.32     11.04 o 
   2 -12   1        6.40        4.25     16.34 o 
   3 -12   1        0.06        9.53     13.10 o 
   4 -12   1       10.07       13.76      9.15 o 
   5 -12   1       12.33       17.93     10.25 o 
   6 -12   1        6.63        3.31     11.46 o 
   7 -12   1        9.98       22.14     13.29 o 
   8 -12   1        1.29        0.47     10.53 o 
  -3 -11   1        0.01       -3.74     17.19 o 
  -2 -11   1       18.33       24.50     11.79 o 
  -1 -11   1        0.00       -2.27      7.77 o 
   0 -11   1       19.91       20.83     10.51 o 
   1 -11   1       28.64       22.91     10.98 o 
   2 -11   1      268.15      288.54     30.53 o 
   3 -11   1      189.32      178.08     23.99 o 
   4 -11   1      228.27      253.86     28.61 o 
   5 -11   1       10.61       13.52      9.76 o 
   6 -11   1        5.50        6.30      9.87 o 
   7 -11   1       14.81       13.89     11.98 o 
   8 -11   1        0.13        5.19      8.66 o 
  -4 -10   1       40.55       38.12     22.12 o 
  -3 -10   1       12.38       15.33     10.69 o 
  -2 -10   1        4.32       12.75      9.07 o 
  -1 -10   1       30.40       37.08     12.15 o 
   0 -10   1      312.82      311.70     31.89 o 
   1 -10   1      354.73      386.98     34.23 o 
   2 -10   1      679.64      635.86     31.85 o 
   3 -10   1        2.36       -0.90      5.46 o 
   4 -10   1      273.51      303.15     29.29 o 
   5 -10   1        0.91       -0.07      7.02 o 
   6 -10   1       35.46       38.97     12.98 o 
   7 -10   1      121.95      117.82     20.93 o 
   8 -10   1       21.26       20.78     11.38 o 
   9 -10   1        3.70        6.41     10.83 o 
  -5  -9   1        0.38       -5.11     14.81 o 
  -4  -9   1       13.71       25.53     16.68 o 
  -3  -9   1       66.69       49.19     13.78 o 
  -2  -9   1       36.37       32.90     11.42 o 
  -1  -9   1       61.69       71.64     14.63 o 
   0  -9   1      906.04      852.86     49.17 o 
   1  -9   1      590.66      589.52     29.45 o 
   2  -9   1       89.10       67.36     12.87 o 
   3  -9   1        6.24        9.61      4.32 o 
   4  -9   1       16.11        9.24      9.87 o 
   5  -9   1       26.13       34.19     11.24 o 
   6  -9   1       62.72       67.53     14.51 o 
   7  -9   1       44.81       35.41     12.59 o 
   8  -9   1       15.44       13.75      9.88 o 
   9  -9   1       24.16       19.79      9.79 o 
  -5  -8   1        2.88        8.68     17.36 o 
  -4  -8   1       44.05       54.44     32.51 o 
  -3  -8   1      168.10      163.52     22.66 o 
  -2  -8   1       16.74       18.34      8.07 o 
  -1  -8   1       89.37       90.55     23.57 o 
   0  -8   1        4.89        3.92      4.96 o 
   1  -8   1      318.77      324.17     20.86 o 
   2  -8   1       37.06       23.06     14.22 o 
   3  -8   1      367.60      352.25     20.52 o 
   4  -8   1        5.25        4.10      6.70 o 
   5  -8   1      153.75      161.87     20.87 o 
   6  -8   1      386.23      414.80     35.56 o 
   7  -8   1      292.69      303.83     32.34 o 
   8  -8   1        3.88       -0.36      7.09 o 
   9  -8   1       45.17       41.74     14.03 o 
  10  -8   1       14.50       11.23     15.66 o 
  -6  -7   1        3.79        0.51     11.91 o 
  -5  -7   1       16.09       22.17      9.23 o 
  -4  -7   1      272.92      219.81     26.11 o 
  -3  -7   1        1.29        4.77      7.66 o 
  -2  -7   1      131.53      123.21     23.83 o 
  -1  -7   1      234.67      234.67     22.30 o 
   0  -7   1       99.12      103.27     11.26 o 
   1  -7   1       53.96       48.65      8.30 o 
   2  -7   1      101.56       84.80      9.84 o 
   3  -7   1      119.88      129.54     11.22 o 
   4  -7   1       41.17       42.79     10.41 o 
   5  -7   1      275.73      263.92     25.20 o 
   6  -7   1      293.22      301.21     28.56 o 
   7  -7   1       72.87       85.92     23.57 o 
   8  -7   1       17.43       18.10     10.18 o 
   9  -7   1        0.37        3.19      7.94 o 
  10  -7   1       29.26       32.85     18.04 o 
  -7  -6   1       58.42       11.06     15.49 o 
  -6  -6   1       92.62       58.21     21.87 o 
  -5  -6   1       87.19       70.88     15.14 o 
  -4  -6   1       73.25       90.37     20.08 o 
  -3  -6   1       43.69       45.45     11.19 o 
  -2  -6   1        2.84        7.60      5.47 o 
  -1  -6   1       39.94       64.16     12.34 o 
   0  -6   1       27.66       25.74      6.16 o 
   1  -6   1      245.44      306.70     17.04 o 
   2  -6   1       89.26       79.73      8.50 o 
   3  -6   1      334.13      342.78     16.04 o 
   4  -6   1      607.33      609.77     18.96 o 
   5  -6   1        3.16       -4.90      4.90 o 
   6  -6   1      246.20      211.40     23.16 o 
   7  -6   1      263.67      248.66     26.95 o 
   8  -6   1        6.27        6.60      7.51 o 
   9  -6   1       16.33        5.51      7.88 o 
  10  -6   1        6.44        6.26      7.74 o 
  -7  -5   1        6.65        7.66     12.25 o 
  -6  -5   1      270.89      319.61     44.76 o 
  -5  -5   1       47.17       45.95     15.66 o 
  -4  -5   1        5.83       12.07      5.01 o 
  -3  -5   1        2.60        2.98      4.58 o 
  -2  -5   1       24.00       28.50      6.54 o 
  -1  -5   1        6.25        8.95      4.62 o 
   0  -5   1        8.12       19.38      4.93 o 
   1  -5   1      474.60      513.91     19.39 o 
   2  -5   1      526.48      490.81     18.38 o 
   3  -5   1      124.65      106.28      7.70 o 
   4  -5   1      580.19      591.34     15.66 o 
   5  -5   1      410.48      370.55     28.19 o 
   6  -5   1        2.15        0.80      5.05 o 
   7  -5   1        2.49        5.47      7.40 o 
   8  -5   1        1.03       -0.38      7.23 o 
   9  -5   1        0.20        1.90      7.90 o 
  10  -5   1       36.39       22.80     10.87 o 
  -8  -4   1       36.74       20.59     16.85 o 
  -7  -4   1       36.92       29.48     12.74 o 
  -6  -4   1      211.82      209.16     32.17 o 
  -5  -4   1        2.72        2.50      4.52 o 
  -4  -4   1      226.64      260.12     19.43 o 
  -3  -4   1     1700.55     1930.20     48.29 o 
  -2  -4   1       47.17       54.11      7.47 o 
  -1  -4   1       17.15       16.36      4.48 o 
   0  -4   1      340.35      311.54     13.68 o 
   1  -4   1        4.71        5.54      3.03 o 
   2  -4   1     1761.14     1858.19     32.53 o 
   3  -4   1       12.95       11.42      2.67 o 
   4  -4   1      579.62      581.82     28.95 o 
   5  -4   1      172.64      179.99     10.73 o 
   6  -4   1       24.68       26.55      8.84 o 
   7  -4   1      425.93      403.40     37.36 o 
   8  -4   1       88.59       83.47     16.49 o 
   9  -4   1        0.06       -7.02      7.49 o 
  10  -4   1        6.53       -1.90      7.21 o 
  -8  -3   1       26.26       19.01     11.06 o 
  -7  -3   1       13.53       15.51      8.36 o 
  -6  -3   1       71.58       80.07     13.78 o 
  -5  -3   1      790.74      761.10     33.15 o 
  -4  -3   1       68.60       84.16     10.59 o 
  -3  -3   1      295.36      277.73     18.25 o 
  -2  -3   1        3.53        8.67      3.39 o 
  -1  -3   1        7.49       10.14      3.05 o 
   0  -3   1      666.04      620.74     16.43 o 
   1  -3   1     4825.23     2906.50   1516.39 o 
   2  -3   1       78.28       79.39      6.04 o 
   3  -3   1      239.43      220.84      9.36 o 
   4  -3   1       85.57       91.75      7.32 o 
   5  -3   1      570.18      620.81     24.74 o 
   6  -3   1       10.58       11.85      4.78 o 
   7  -3   1      384.04      385.84     58.03 o 
   8  -3   1       84.51       56.58     21.27 o 
   9  -3   1        3.50        3.93      7.60 o 
  10  -3   1       19.50       15.93     10.34 o 
  -9  -2   1       55.36       53.27     21.95 o 
  -8  -2   1        0.05        4.45      8.56 o 
  -7  -2   1       32.99       25.80      8.06 o 
  -6  -2   1       18.64       16.95      7.70 o 
  -5  -2   1      114.04      127.83     13.80 o 
  -4  -2   1        4.56        7.18      3.85 o 
  -3  -2   1       61.42       61.80      7.70 o 
  -2  -2   1       41.79       51.77      5.75 o 
  -1  -2   1     1940.26     1903.04     33.40 o 
   0  -2   1      972.03     1013.02     44.02 o 
   1  -2   1     5426.73     5066.49     75.60 o 
   2  -2   1       15.92       16.13      7.33 o 
   3  -2   1      569.22      518.65     16.01 o 
   4  -2   1      795.21      855.62     25.35 o 
   5  -2   1      339.42      363.59     20.20 o 
   6  -2   1      342.57      354.60     21.48 o 
   7  -2   1      106.17       99.08     17.01 o 
   8  -2   1      316.95      308.89     31.14 o 
   9  -2   1       28.55       45.03     17.19 o 
  10  -2   1       12.15       -0.07      9.00 o 
  -9  -1   1       42.71       45.95     21.44 o 
  -8  -1   1        2.81        2.14      5.84 o 
  -7  -1   1       35.06       22.77      8.03 o 
  -6  -1   1      162.08      143.21     18.63 o 
  -5  -1   1        2.17        5.92      4.90 o 
  -4  -1   1      651.19      642.94     25.50 o 
  -3  -1   1       20.43       27.03      5.07 o 
  -2  -1   1     4426.50     4709.05     95.56 o 
  -1  -1   1      193.25      200.75      7.29 o 
   0  -1   1      133.52      121.56      6.42 o 
   1  -1   1      721.37      365.75    341.22 o 
   2  -1   1        8.51        6.23      1.90 o 
   3  -1   1        5.74        6.01      2.97 o 
   4  -1   1       19.47       18.46      5.14 o 
   5  -1   1        0.24        2.43      4.45 o 
   6  -1   1        7.12        9.97      5.07 o 
   7  -1   1       54.33       56.05      9.87 o 
   8  -1   1       31.18       25.17      9.46 o 
   9  -1   1        4.14        1.73      8.82 o 
  -9   0   1        8.37       13.95      9.14 o 
  -8   0   1      142.07      145.46     21.57 o 
  -7   0   1      221.93      220.75     24.13 o 
  -6   0   1       77.20       62.62      9.69 o 
  -5   0   1      200.50      206.82     16.39 o 
  -4   0   1     1158.65     1172.40     40.49 o 
  -3   0   1      626.09      640.74     20.72 o 
  -2   0   1      697.91      693.00     17.13 o 
  -1   0   1      246.43      164.05     58.20 o 
   1   0   1      298.77      284.94     13.81 o 
   2   0   1     1607.76     1578.04     49.32 o 
   3   0   1     1085.20     1173.83     29.48 o 
   4   0   1       45.99       27.17     19.03 o 
   5   0   1        5.28        5.89      4.97 o 
   6   0   1      420.36      404.07     23.83 o 
   7   0   1      515.96      523.08     30.82 o 
   8   0   1        0.60        6.51      7.30 o 
   9   0   1       57.14       79.31     24.51 o 
 -10   1   1       67.66       73.06     15.64 o 
  -9   1   1        4.80        9.77      8.54 o 
  -8   1   1        4.35        5.42      7.04 o 
  -7   1   1       57.42       59.58      9.58 o 
  -6   1   1      125.89      128.99     13.37 o 
  -5   1   1       30.47       27.16      6.43 o 
  -4   1   1      164.84      166.96     11.73 o 
  -3   1   1     1501.37     1511.59     29.00 o 
  -2   1   1     7231.45     7330.40     67.14 o 
  -1   1   1      986.96      940.93     15.10 o 
   0   1   1     1427.85     1341.48     49.56 o 
   1   1   1      191.83      175.69      8.14 o 
   2   1   1      450.86      407.99     14.91 o 
   3   1   1       55.71       49.36      6.61 o 
   4   1   1        1.67        5.67      4.63 o 
   5   1   1      103.02       96.76     11.59 o 
   6   1   1       21.67       17.61      6.98 o 
   7   1   1      791.36      356.96    317.28 o 
   8   1   1        5.52        2.43      8.24 o 
   9   1   1      117.01      157.76     41.36 o 
 -10   2   1      101.99      109.60     21.36 o 
  -9   2   1        0.89       -2.76      6.42 o 
  -8   2   1       44.77       37.72     11.31 o 
  -7   2   1       38.35       57.50     12.59 o 
  -6   2   1       18.80       21.50      5.79 o 
  -5   2   1      448.64      489.55     21.05 o 
  -4   2   1      118.69      105.30      8.16 o 
  -3   2   1        0.22        0.06      2.30 o 
  -2   2   1      149.77      131.89      5.77 o 
  -1   2   1      343.36      261.26      9.28 o 
   0   2   1     2664.84     2524.38     33.24 o 
   1   2   1       76.78       70.11      6.58 o 
   2   2   1     1147.91     1145.80     28.10 o 
   3   2   1       70.04       89.64      9.37 o 
   4   2   1       15.33       24.24      6.86 o 
   5   2   1      405.47      428.65     25.30 o 
   6   2   1       59.72       78.90     15.58 o 
   7   2   1       80.62       86.75     14.74 o 
   8   2   1        1.04        9.59     10.30 o 
 -10   3   1        3.48        5.96      9.15 o 
  -9   3   1        0.04       -6.44      6.44 o 
  -8   3   1       89.16       75.76     17.61 o 
  -7   3   1       17.92       12.31      9.10 o 
  -6   3   1        9.30       18.35      7.19 o 
  -5   3   1      775.03      902.83     29.56 o 
  -4   3   1      512.25      464.72     59.31 o 
  -3   3   1        1.80        5.06      3.51 o 
  -2   3   1        6.56        5.33      2.25 o 
  -1   3   1       15.52       18.28      3.94 o 
   0   3   1       68.05       67.27      6.64 o 
   1   3   1      462.72      477.49     19.27 o 
   2   3   1      190.43      183.20     12.55 o 
   3   3   1      797.42      832.08     37.52 o 
   4   3   1      219.51      226.12     17.26 o 
   5   3   1        7.51        9.66      6.29 o 
   6   3   1      218.01      263.66     40.48 o 
   7   3   1       27.42       31.09     11.08 o 
   8   3   1        3.82        4.60     12.08 o 
 -10   4   1       38.40       33.99     18.12 o 
  -9   4   1      489.40      419.40     38.24 o 
  -8   4   1       38.18       28.18     10.40 o 
  -7   4   1        2.19        7.96      7.36 o 
  -6   4   1       18.71       15.39      7.00 o 
  -5   4   1       24.91       28.01      7.35 o 
  -4   4   1      139.87      148.60     15.45 o 
  -3   4   1        4.39        3.51      2.83 o 
  -2   4   1      125.07      126.85      9.20 o 
  -1   4   1        1.23        0.81      2.99 o 
   0   4   1       30.42       23.65      4.83 o 
   1   4   1     1670.20     1950.23     52.85 o 
   2   4   1       57.24       54.58      8.29 o 
   3   4   1      419.44      421.19     23.18 o 
   4   4   1        1.74        2.26      5.17 o 
   5   4   1      181.75      189.92     18.48 o 
   6   4   1       71.48       74.53     22.63 o 
   7   4   1       31.59       20.93     14.13 o 
   8   4   1       17.31       79.48     29.44 o 
 -10   5   1        2.53        0.29      7.06 o 
  -9   5   1        3.02        5.22      8.57 o 
  -8   5   1       15.14       10.58      8.25 o 
  -7   5   1       12.61       19.08      7.87 o 
  -6   5   1        2.73        1.35      4.35 o 
  -5   5   1       85.61      101.48     25.19 o 
  -4   5   1      195.65      176.05     17.58 o 
  -3   5   1      282.69      291.49     22.67 o 
  -2   5   1      422.02      415.46     23.60 o 
  -1   5   1       57.11       48.35     12.24 o 
   0   5   1      184.35      193.41     16.71 o 
   1   5   1      876.22      966.10     34.84 o 
   2   5   1        7.26        7.64      5.26 o 
   3   5   1       11.88       14.19      5.67 o 
   4   5   1       17.26       21.88      6.93 o 
   5   5   1      116.36      140.87     22.63 o 
   6   5   1       78.61       74.03     25.53 o 
   7   5   1        1.13       24.68     16.85 o 
 -10   6   1        2.35       -1.42      6.80 o 
  -9   6   1       13.68       10.83     12.42 o 
  -8   6   1        4.22        1.36      7.22 o 
  -7   6   1       24.47       22.40      9.12 o 
  -6   6   1      226.00      216.93     23.66 o 
  -5   6   1       32.71       22.34      8.11 o 
  -4   6   1       44.49       35.90      9.57 o 
  -3   6   1        5.29        1.60      5.51 o 
  -2   6   1      174.64      177.43     17.95 o 
  -1   6   1      401.42      370.56     19.25 o 
   0   6   1       42.32       29.98     13.31 o 
   1   6   1       75.42       91.18     11.56 o 
   2   6   1       99.09      105.00     13.14 o 
   3   6   1       71.93       67.00     10.35 o 
   4   6   1        2.63       12.02      7.70 o 
   5   6   1       95.85      101.77     27.06 o 
   6   6   1        2.27        0.17     12.93 o 
 -10   7   1        0.45        0.02      8.29 o 
  -9   7   1       19.32       18.30     10.28 o 
  -8   7   1      355.42      297.57     32.73 o 
  -7   7   1       67.67       69.15     14.85 o 
  -6   7   1       15.30        6.28      6.13 o 
  -5   7   1       19.46       19.16     10.04 o 
  -4   7   1      192.36      204.31     22.08 o 
  -3   7   1      315.11      307.46     20.51 o 
  -2   7   1       22.02       22.95      6.79 o 
  -1   7   1        2.73        1.11      4.46 o 
   0   7   1      549.69      310.74    197.52 o 
   1   7   1       10.72       11.55      6.38 o 
   2   7   1        4.62        3.25      5.23 o 
   3   7   1        5.68        3.91      7.20 o 
   4   7   1       15.65       17.53     12.59 o 
   5   7   1       58.47       40.33     18.04 o 
   6   7   1        5.34        1.70     21.10 o 
 -10   8   1       54.54       49.06     16.06 o 
  -9   8   1      100.96       76.88     18.64 o 
  -8   8   1        3.14       -0.35      8.06 o 
  -7   8   1      148.60      142.61     22.74 o 
  -6   8   1      223.17      257.20     28.74 o 
  -5   8   1       11.97       13.53      7.60 o 
  -4   8   1        0.77       -0.45      6.08 o 
  -3   8   1       12.26        9.53      5.77 o 
  -2   8   1        8.23        9.88      6.03 o 
  -1   8   1        0.77       -1.69      4.66 o 
   0   8   1       76.74       46.73     24.85 o 
   1   8   1      791.46      795.30     40.05 o 
   2   8   1        2.54       -1.85      7.91 o 
   3   8   1        6.39       11.40     11.06 o 
   4   8   1        0.01        2.55     11.40 o 
   5   8   1       14.93       12.93     16.00 o 
  -9   9   1       24.17       28.97     13.70 o 
  -8   9   1        0.13        1.04      9.37 o 
  -7   9   1       13.72        3.88      7.93 o 
  -6   9   1       60.93       63.17     14.92 o 
  -5   9   1      319.17      317.82     30.68 o 
  -4   9   1      126.04      148.70     26.89 o 
  -3   9   1      660.59      725.56     43.37 o 
  -2   9   1      261.97      265.40     21.23 o 
  -1   9   1       28.33       22.16      6.38 o 
   0   9   1        9.65        9.30      6.51 o 
   1   9   1      246.89      188.82     23.07 o 
   2   9   1        9.93       16.17     13.44 o 
   3   9   1        5.40       13.44     14.81 o 
   4   9   1       25.75       17.70     19.40 o 
  -9  10   1        1.28       -2.38      8.38 o 
  -8  10   1       23.23       24.36     12.01 o 
  -7  10   1        8.91       11.76      9.73 o 
  -6  10   1        8.92        4.08     12.59 o 
  -5  10   1        0.67        7.94      9.88 o 
  -4  10   1      878.57      898.81     53.21 o 
  -3  10   1      808.47      873.38     49.56 o 
  -2  10   1      167.81      178.50     22.85 o 
  -1  10   1       13.33        7.46      5.81 o 
   0  10   1        9.38       12.24      8.93 o 
   1  10   1        0.01        4.94     12.42 o 
   2  10   1       43.35       44.93     27.91 o 
   3  10   1        1.19       20.59     20.42 o 
  -8  11   1        0.52       12.04     11.17 o 
  -7  11   1       61.41       76.48     18.35 o 
  -6  11   1        0.09        9.67     10.85 o 
  -5  11   1      193.83      248.29     30.75 o 
  -4  11   1      323.74      430.56     38.69 o 
  -3  11   1       46.47       54.57     16.08 o 
  -2  11   1      126.34      126.88     19.09 o 
  -1  11   1       26.60       38.29     16.00 o 
   1  11   1       52.75       42.55     18.38 o 
  -7  12   1       53.13       43.22     14.91 o 
  -6  12   1        0.00       12.15     10.59 o 
  -5  12   1       10.23        9.65     10.87 o 
  -4  12   1       54.32       63.09     17.68 o 
  -3  12   1        4.49       -6.86      7.62 o 
  -1  12   1        2.50       -0.68     11.23 o 
   0  12   1        4.91        9.70     15.66 o 
  -5  13   1        5.37       29.30     13.41 o 
  -4  13   1        3.21       -0.23      7.01 o 
  -3  13   1       72.00       97.35     27.57 o 
   0 -13   2        6.43       20.50     13.37 o 
   1 -13   2        0.17        6.20     10.55 o 
   2 -13   2        2.44        3.06     14.64 o 
   3 -13   2        0.67      -11.91     15.66 o 
   4 -13   2        0.00       12.93     16.17 o 
   5 -13   2       14.03       20.36     11.01 o 
   6 -13   2        9.79       18.75     11.99 o 
   7 -13   2       66.61       89.32     20.49 o 
  -2 -12   2        0.80        8.80      9.40 o 
  -1 -12   2        5.34       14.80     10.20 o 
   0 -12   2       22.55       31.02     13.09 o 
   1 -12   2       41.58       40.27     16.34 o 
   2 -12   2       13.66       18.72     14.47 o 
   3 -12   2       18.00       16.00     17.53 o 
   4 -12   2       34.41       33.47     12.14 o 
   5 -12   2        1.28       -4.59      7.77 o 
   6 -12   2       11.86       13.73     10.38 o 
   7 -12   2        0.38        3.23     12.51 o 
   8 -12   2       81.49       48.02     15.69 o 
  -3 -11   2        0.64        0.15      7.42 o 
  -2 -11   2        2.32        4.60      8.55 o 
  -1 -11   2       18.30       20.70     10.76 o 
   0 -11   2       49.42       42.87     14.20 o 
   1 -11   2        0.99        7.49      7.58 o 
   2 -11   2      319.17      306.96     29.73 o 
   3 -11   2       87.37       93.83     15.68 o 
   4 -11   2      107.33      123.37     19.78 o 
   5 -11   2        0.70        5.94      8.77 o 
   6 -11   2        2.48       -2.75     11.00 o 
   7 -11   2      117.70       98.80     20.04 o 
   8 -11   2        5.16        7.35      8.78 o 
  -4 -10   2        0.70        5.68      9.38 o 
  -3 -10   2       47.07       63.54     16.43 o 
  -2 -10   2       42.72       46.60     12.81 o 
  -1 -10   2       17.85       22.81      9.92 o 
   0 -10   2       63.96       48.88     12.59 o 
   1 -10   2      291.02      298.25     29.15 o 
   2 -10   2      122.71      130.97     13.93 o 
   3 -10   2       91.52       15.29     37.95 o 
   4 -10   2       27.46       47.93     12.78 o 
   5 -10   2       24.64       29.07     10.56 o 
   6 -10   2       10.25       13.98      9.43 o 
   7 -10   2       99.84       68.55     20.68 o 
   8 -10   2       17.95        8.40     10.59 o 
   9 -10   2       77.87       63.03     17.83 o 
  -5  -9   2        3.39        3.72      8.95 o 
  -4  -9   2        7.36       17.18     16.59 o 
  -3  -9   2        4.45        3.67      8.83 o 
  -2  -9   2      479.94      523.26     42.63 o 
  -1  -9   2        0.53        0.65      6.04 o 
   0  -9   2      257.71      286.12     28.91 o 
   1  -9   2        1.14        6.21      4.95 o 
   2  -9   2      232.49      211.69     16.72 o 
   3  -9   2      106.90      105.14     11.88 o 
   4  -9   2      252.58      259.00     26.91 o 
   5  -9   2        6.62        4.80      6.13 o 
   6  -9   2        5.54        5.35      7.51 o 
   7  -9   2       13.94       10.71     10.05 o 
   8  -9   2       72.86       79.05     19.30 o 
   9  -9   2        1.66       -0.86      8.19 o 
  -5  -8   2       28.98       33.94     13.16 o 
  -4  -8   2      122.04       88.12     17.57 o 
  -3  -8   2      252.75      208.40     25.44 o 
  -2  -8   2       17.56       21.39      9.73 o 
  -1  -8   2      522.92      557.28     40.42 o 
   0  -8   2        3.82        4.63      4.58 o 
   1  -8   2        0.44        3.32      4.62 o 
   2  -8   2       89.38       95.12     11.14 o 
   3  -8   2        3.70       10.07      4.65 o 
   4  -8   2       22.85       14.72      7.70 o 
   5  -8   2      294.70      327.96     29.80 o 
   6  -8   2       62.62       52.40     12.90 o 
   7  -8   2      424.05      364.11     33.98 o 
   8  -8   2       77.58       72.43     16.15 o 
   9  -8   2       11.95        0.83      8.29 o 
  10  -8   2       29.52       35.69     27.49 o 
  -6  -7   2        4.98       -1.19      7.70 o 
  -5  -7   2       36.45       39.09     11.97 o 
  -4  -7   2      120.46      104.78     27.23 o 
  -3  -7   2        1.33        2.23      5.75 o 
  -2  -7   2       49.78       59.30     13.02 o 
  -1  -7   2       49.43       58.51      9.31 o 
   0  -7   2       16.49       17.37      5.70 o 
   1  -7   2      127.20      128.04     11.72 o 
   2  -7   2      132.40      135.74     11.89 o 
   3  -7   2      200.81      200.48     14.09 o 
   4  -7   2       22.25       27.95      4.98 o 
   5  -7   2       76.21       66.16     12.87 o 
   6  -7   2      125.67      104.05     26.55 o 
   7  -7   2      219.91      191.04     24.06 o 
   8  -7   2       66.01       57.76     12.30 o 
   9  -7   2        2.05        6.07      9.07 o 
  10  -7   2       60.58       43.07     13.88 o 
  -7  -6   2       36.21       25.68     21.27 o 
  -6  -6   2        0.02       -1.81      8.71 o 
  -5  -6   2       24.91       32.72     10.49 o 
  -4  -6   2       82.57       77.89     16.34 o 
  -3  -6   2        3.86        6.74      6.29 o 
  -2  -6   2       23.37       34.84      7.83 o 
  -1  -6   2      221.20      274.75     38.85 o 
   0  -6   2       39.50       32.05      5.89 o 
   1  -6   2      578.26      562.72     22.02 o 
   2  -6   2     1404.87      911.10    470.79 o 
   3  -6   2     3677.08     4161.03     61.55 o 
   4  -6   2      126.42      121.01      9.75 o 
   5  -6   2      103.32       96.98     15.03 o 
   6  -6   2        4.77        8.76      6.01 o 
   7  -6   2        7.49        7.37      6.64 o 
   8  -6   2       16.69       16.17      7.70 o 
   9  -6   2       14.10       16.12      9.18 o 
  10  -6   2       10.38       18.49     11.20 o 
  -8  -5   2       35.94       10.49     18.04 o 
  -7  -5   2       21.57       15.39     15.06 o 
  -6  -5   2        0.62        5.92      6.58 o 
  -5  -5   2      183.21      175.46     28.68 o 
  -4  -5   2        6.85        6.62      6.41 o 
  -3  -5   2        5.72        5.69      4.84 o 
  -2  -5   2       67.96       79.76      8.98 o 
  -1  -5   2        7.26       13.74      4.37 o 
   0  -5   2        1.79        0.52      2.90 o 
   1  -5   2     5406.64     5336.88     68.83 o 
   2  -5   2      678.00      651.65     21.67 o 
   3  -5   2      171.72      164.48     10.92 o 
   4  -5   2      682.53      688.82     21.59 o 
   5  -5   2      345.83      361.08     16.19 o 
   6  -5   2        6.36        2.65      5.23 o 
   7  -5   2       98.61       99.66     17.05 o 
   8  -5   2      238.41      226.71     26.84 o 
   9  -5   2       42.83       38.10     15.74 o 
  10  -5   2        3.69        7.80      9.14 o 
  -8  -4   2        3.53       23.72     39.48 o 
  -7  -4   2       86.62       77.12     36.85 o 
  -6  -4   2        2.51        1.46     17.95 o 
  -5  -4   2       42.45       43.25     11.13 o 
  -4  -4   2        2.36        3.49      4.18 o 
  -3  -4   2      349.52      379.28     20.48 o 
  -2  -4   2      240.89      280.47     14.80 o 
  -1  -4   2      133.19      135.17      9.07 o 
   0  -4   2      250.10      268.98     21.44 o 
   1  -4   2     1442.57     1439.38     36.43 o 
   2  -4   2      288.46      291.64     13.38 o 
   3  -4   2      310.91      293.88     13.48 o 
   4  -4   2      532.25      589.45     26.18 o 
   5  -4   2      122.37      124.14     10.26 o 
   6  -4   2       47.35       55.90     12.67 o 
   7  -4   2       96.17       86.04     16.40 o 
   8  -4   2      148.70      121.85     20.07 o 
   9  -4   2       87.63       97.06     19.19 o 
  10  -4   2        0.60        0.42      6.63 o 
  -9  -3   2        0.36        7.66     13.61 o 
  -8  -3   2       25.08       24.82     16.17 o 
  -7  -3   2        9.88        8.97      8.44 o 
  -6  -3   2      425.52      532.68     57.18 o 
  -5  -3   2        3.88        4.19      5.02 o 
  -4  -3   2       18.41       24.30      6.30 o 
  -3  -3   2       70.28       64.09      7.43 o 
  -2  -3   2      139.46      148.67      9.15 o 
  -1  -3   2       13.92       12.93      4.45 o 
   0  -3   2     2238.47     2151.75     57.22 o 
   1  -3   2      429.25      411.38     14.22 o 
   2  -3   2     1801.39     1735.95     31.89 o 
   3  -3   2       37.60       34.95      5.03 o 
   4  -3   2      770.41      759.46     23.52 o 
   5  -3   2      124.98      132.79     12.65 o 
   6  -3   2      284.90      356.37     31.13 o 
   7  -3   2       15.88       16.67      9.57 o 
   8  -3   2      277.45      262.93     38.89 o 
   9  -3   2        8.31       11.26      8.50 o 
  10  -3   2        0.11       -1.36     10.21 o 
  -9  -2   2        4.34       17.02     17.36 o 
  -8  -2   2      121.58       79.31     22.12 o 
  -7  -2   2      294.19      343.27     47.31 o 
  -6  -2   2      367.79      351.29     27.91 o 
  -5  -2   2      203.53      188.94     15.81 o 
  -4  -2   2      198.57      214.61     15.30 o 
  -3  -2   2      889.55      855.28     25.47 o 
  -2  -2   2      196.25      178.64      9.48 o 
  -1  -2   2      118.76      109.74      9.99 o 
   0  -2   2     2772.77     2799.21     43.64 o 
   1  -2   2     1578.11     1520.44     55.14 o 
   2  -2   2     2146.35     1054.88    577.50 o 
   3  -2   2      255.73      153.79     91.95 o 
   4  -2   2       35.91       28.98     10.30 o 
   5  -2   2       11.90       18.40      5.23 o 
   6  -2   2      629.95      654.09     30.12 o 
   7  -2   2       10.06        9.25      7.85 o 
   8  -2   2       17.18       18.93      8.93 o 
   9  -2   2       95.74      145.68     34.89 o 
  -9  -1   2        0.35       -9.87     15.66 o 
  -7  -1   2       18.44       14.80      7.00 o 
  -6  -1   2       15.48        9.28      6.52 o 
  -5  -1   2        0.37        0.10      4.40 o 
  -4  -1   2       24.89       31.93      6.05 o 
  -3  -1   2      368.55      357.04     16.09 o 
  -2  -1   2      212.41      185.25      9.14 o 
  -1  -1   2     7223.98     8236.29    132.90 o 
   0  -1   2       29.27       35.89      3.31 o 
   1  -1   2     3900.38     3396.33     61.15 o 
   2  -1   2      119.75      130.66      8.33 o 
   3  -1   2       97.41       94.01      8.33 o 
   4  -1   2       80.68       93.03      9.80 o 
   5  -1   2       52.26       64.84      9.95 o 
   6  -1   2      295.27      304.09     21.32 o 
   7  -1   2        0.17        2.31      5.38 o 
   8  -1   2        1.46        7.28      8.50 o 
   9  -1   2       13.66       16.51     17.19 o 
 -10   0   2        2.52        7.32     13.61 o 
  -9   0   2        8.41       10.72     13.27 o 
  -8   0   2        1.33        3.74      6.45 o 
  -7   0   2      196.21      180.82     17.14 o 
  -6   0   2       66.13       78.13     10.34 o 
  -5   0   2        0.11        1.93      4.33 o 
  -4   0   2      847.19      834.52     27.29 o 
  -3   0   2      330.87      293.46     13.53 o 
  -2   0   2    25675.71    23850.60    127.24 o 
  -1   0   2      929.84      933.07     42.15 o 
   0   0   2     1013.08     1058.02     59.56 o 
   1   0   2     3278.90     3239.89    175.79 o 
   2   0   2      125.79      111.86      7.75 o 
   3   0   2       97.35      104.13      9.11 o 
   4   0   2      449.47      448.06     20.73 o 
   5   0   2      149.22      149.08     14.27 o 
   6   0   2       84.91      102.57     13.59 o 
   7   0   2        0.00        1.07      4.77 o 
   8   0   2       63.04       49.69     22.12 o 
   9   0   2        0.03        8.34     13.61 o 
 -10   1   2       27.89       24.00     17.70 o 
  -9   1   2        0.37        3.40      6.58 o 
  -8   1   2        0.71        4.05      8.00 o 
  -7   1   2      122.28      104.07     16.27 o 
  -6   1   2        2.07        7.94      4.88 o 
  -5   1   2      212.22      262.28     15.57 o 
  -4   1   2      759.37      846.81     31.18 o 
  -3   1   2     9813.61    10780.68    162.52 o 
  -2   1   2     6257.33     6302.20     56.07 o 
  -1   1   2     2366.06     1286.30    777.35 o 
   0   1   2      109.33      108.24      5.43 o 
   1   1   2      693.79      695.52     36.98 o 
   2   1   2      500.64      457.06     16.18 o 
   3   1   2     1503.16     1509.37     35.23 o 
   4   1   2       72.49       84.12      9.94 o 
   5   1   2       11.08       11.00      6.23 o 
   6   1   2       30.44       30.14      7.65 o 
   7   1   2       86.26      115.41     18.79 o 
   8   1   2      418.80      485.05     60.84 o 
   9   1   2       53.74       80.33     26.38 o 
 -10   2   2        0.02       -5.56      6.78 o 
  -9   2   2        3.90        8.25      9.23 o 
  -8   2   2       61.55       56.67     13.79 o 
  -7   2   2       31.60       19.65      7.95 o 
  -6   2   2      146.96      144.74     19.56 o 
  -5   2   2      699.99      801.81     33.00 o 
  -4   2   2      148.62      164.90     10.63 o 
  -3   2   2      231.03      230.61     10.79 o 
  -2   2   2        4.56        4.65      2.11 o 
  -1   2   2     1456.85      976.62    441.91 o 
   0   2   2      414.61      369.21     14.98 o 
   1   2   2        1.59        5.05      2.95 o 
   2   2   2      788.22      867.40     41.33 o 
   3   2   2      159.22      213.77     22.19 o 
   4   2   2       21.94       22.39      6.36 o 
   5   2   2        1.40       -2.65      4.41 o 
   6   2   2      333.17      356.12     33.09 o 
   7   2   2      169.43      221.49     29.76 o 
   8   2   2       23.86       32.97     13.60 o 
 -10   3   2       10.36        8.02      8.66 o 
  -9   3   2       23.46       22.85     11.57 o 
  -8   3   2       14.48        9.71      7.64 o 
  -7   3   2        0.00       -0.20      5.23 o 
  -6   3   2        8.16        7.84      6.54 o 
  -5   3   2      320.32      337.76     14.14 o 
  -4   3   2       95.83      105.50      7.07 o 
  -3   3   2      442.45      403.43     13.92 o 
  -2   3   2      292.64      289.91     12.35 o 
  -1   3   2      661.04      343.14    195.98 o 
   0   3   2      870.15      853.37     27.60 o 
   1   3   2      677.20      661.26     23.40 o 
   2   3   2     1717.73     2075.77     45.69 o 
   3   3   2       44.05       44.70      7.85 o 
   4   3   2      110.28      132.84     13.51 o 
   5   3   2       71.38       77.97     15.31 o 
   6   3   2       45.07       43.79     13.37 o 
   7   3   2       19.18       28.06     11.70 o 
   8   3   2        0.68       40.84     20.08 o 
 -10   4   2       63.90       79.94     32.68 o 
  -9   4   2       60.24       48.15     13.66 o 
  -8   4   2        4.86        4.36      7.19 o 
  -7   4   2       13.85        6.89      6.35 o 
  -6   4   2       81.68       86.21     15.11 o 
  -5   4   2        5.92       12.55      6.46 o 
  -4   4   2      339.70      333.58     11.48 o 
  -3   4   2      247.99      255.83     12.62 o 
  -2   4   2      948.27     1003.62     26.52 o 
  -1   4   2        1.22       -0.57      2.71 o 
   0   4   2        9.05       12.42      4.97 o 
   1   4   2      125.90      147.68     12.65 o 
   2   4   2      203.43      215.56     26.50 o 
   3   4   2       24.74       19.79      6.05 o 
   4   4   2        5.04        2.01      4.80 o 
   5   4   2       12.40       11.48     10.98 o 
   6   4   2        8.36       -0.89      7.63 o 
   7   4   2        0.00        1.53     14.98 o 
 -10   5   2        2.87        8.36      7.99 o 
  -9   5   2        3.47        3.89     10.50 o 
  -8   5   2       16.22       18.33     14.55 o 
  -7   5   2       13.80       16.03      9.43 o 
  -6   5   2      210.20      226.09     24.19 o 
  -5   5   2       25.66       30.75      8.59 o 
  -4   5   2       90.53       97.11      7.69 o 
  -3   5   2       20.52       23.68      4.83 o 
  -2   5   2      420.77      500.78     21.10 o 
  -1   5   2      576.96      549.53     24.71 o 
   0   5   2       44.54       54.34      8.59 o 
   1   5   2      552.37      582.62     29.35 o 
   2   5   2      288.91      288.32     19.67 o 
   3   5   2       81.47       86.74     12.01 o 
   4   5   2      145.20      137.40     20.61 o 
   5   5   2       51.70       56.96     14.96 o 
   6   5   2        4.48       12.42     11.06 o 
   7   5   2        6.89       18.55     14.81 o 
 -10   6   2        8.98        3.35      9.28 o 
  -9   6   2      117.02       99.59     26.38 o 
  -8   6   2       55.34       42.51     14.47 o 
  -7   6   2       34.70       38.11     10.88 o 
  -6   6   2      597.06      624.62     41.56 o 
  -5   6   2        0.10        0.13      4.86 o 
  -4   6   2        0.29        2.46      6.95 o 
  -3   6   2       51.90       55.04      8.10 o 
  -2   6   2      472.25      478.87     21.59 o 
  -1   6   2      124.17      125.06     12.26 o 
   0   6   2        0.00       -0.75      5.26 o 
   1   6   2        5.03        4.19      5.60 o 
   2   6   2       15.30       13.80      5.84 o 
   3   6   2        5.83       16.20      9.48 o 
   4   6   2        3.93        3.19      8.63 o 
   5   6   2       30.36       34.72     16.85 o 
   6   6   2        4.16       -0.17     13.27 o 
 -10   7   2        1.13        2.31      8.68 o 
  -9   7   2       25.26       34.15     11.97 o 
  -8   7   2      332.73      303.01     33.03 o 
  -7   7   2       82.05       85.12     15.73 o 
  -6   7   2      183.11      171.98     22.36 o 
  -5   7   2      160.28      169.76     21.54 o 
  -4   7   2       13.08        6.48      5.84 o 
  -3   7   2      308.32      261.01     28.01 o 
  -2   7   2       37.24       49.76      8.33 o 
  -1   7   2      127.64      126.00     13.46 o 
   0   7   2      152.16      133.59     14.65 o 
   1   7   2       95.81       87.52     12.47 o 
   2   7   2       30.86       29.55     10.10 o 
   3   7   2      591.29      715.13     63.99 o 
   4   7   2       26.49       58.88     22.63 o 
   5   7   2       15.47       30.63     22.46 o 
 -10   8   2       15.98       17.41     10.73 o 
  -9   8   2      103.65      109.31     20.77 o 
  -8   8   2       84.27       96.36     20.26 o 
  -7   8   2      278.51      278.75     31.99 o 
  -6   8   2      256.97      297.57     31.10 o 
  -5   8   2        0.15       -0.01      6.45 o 
  -4   8   2      258.71      278.76     26.85 o 
  -3   8   2       20.64       31.32      7.04 o 
  -2   8   2       65.58       61.52      9.72 o 
  -1   8   2      223.09      143.54     21.72 o 
   0   8   2        9.72       16.02      6.95 o 
   1   8   2       42.67       49.82     18.72 o 
   2   8   2      240.48      197.24     25.51 o 
   3   8   2       55.75       61.44     22.98 o 
   4   8   2       34.41       30.12     18.04 o 
  -9   9   2       14.34       20.27     11.52 o 
  -8   9   2       44.13       46.33     12.75 o 
  -7   9   2       23.64       20.31     10.40 o 
  -6   9   2      103.62       98.15     18.10 o 
  -5   9   2       43.05       42.18     13.25 o 
  -4   9   2       62.98       79.17     15.32 o 
  -3   9   2       17.94       13.55      9.96 o 
  -2   9   2      173.16      191.92     20.89 o 
  -1   9   2       42.39       33.25      7.50 o 
   0   9   2        6.74        7.80      6.47 o 
   1   9   2      144.01      149.80     32.42 o 
   2   9   2        0.37        3.23     14.98 o 
   3   9   2        3.09       -9.36      9.36 o 
   4   9   2       22.22       20.42     14.30 o 
  -9  10   2       21.98       31.07     14.73 o 
  -8  10   2      294.39      312.31     38.76 o 
  -7  10   2       69.53       59.60     15.86 o 
  -6  10   2        0.26        1.86      7.99 o 
  -5  10   2      627.59      773.55     53.24 o 
  -4  10   2      136.07      170.01     23.55 o 
  -3  10   2        0.80        2.56      7.10 o 
  -2  10   2       15.24       11.80      8.61 o 
  -1  10   2       71.73       45.82     14.71 o 
   0  10   2        0.41       -5.03      9.26 o 
   1  10   2        1.84       -2.55     12.93 o 
   2  10   2       25.76       18.72     12.93 o 
  -8  11   2       31.31       12.95     10.66 o 
  -7  11   2      106.42      113.46     21.01 o 
  -6  11   2       92.56       83.11     19.42 o 
  -5  11   2       40.22       95.73     19.76 o 
  -4  11   2       56.07       58.66     16.24 o 
  -3  11   2       46.19       64.19     14.06 o 
  -2  11   2        1.50        2.01      6.74 o 
  -1  11   2       29.73       33.15     13.03 o 
   0  11   2       48.62       58.54     20.59 o 
   1  11   2        6.67       -1.19     13.10 o 
  -7  12   2       39.58       52.15     14.75 o 
  -6  12   2      109.04      112.85     20.66 o 
  -5  12   2        1.29       10.63     10.05 o 
  -4  12   2       89.14       85.68     19.49 o 
  -3  12   2       35.36       60.47     15.24 o 
   3 -14   3       30.39       28.76     22.98 o 
   0 -13   3       10.89        5.27      9.87 o 
   1 -13   3        0.30       -6.40      7.31 o 
   2 -13   3       24.54       23.32     19.91 o 
   3 -13   3        1.27       20.93     18.89 o 
   5 -13   3       12.01       37.44     21.61 o 
   6 -13   3       12.20       11.43     11.16 o 
   7 -13   3        9.05       11.33     10.23 o 
  -2 -12   3        3.58        9.44     13.19 o 
  -1 -12   3        4.25       12.66      9.26 o 
   0 -12   3        0.63        1.09      6.92 o 
   1 -12   3        3.49       -0.12      7.83 o 
   2 -12   3       19.25        7.00      8.67 o 
   3 -12   3       26.04       13.44     15.32 o 
   4 -12   3        2.78       12.59     20.08 o 
   5 -12   3        4.56        6.44      8.63 o 
   6 -12   3        5.12       14.40     22.98 o 
   7 -12   3       34.88       42.19     13.59 o 
   8 -12   3        7.93       13.51     11.06 o 
  -3 -11   3       93.65       95.39     19.72 o 
  -2 -11   3        6.01       21.05     13.96 o 
  -1 -11   3      129.97      118.82     20.51 o 
   0 -11   3       17.21       10.90     10.47 o 
   1 -11   3       19.26       19.76     10.30 o 
   2 -11   3      111.22      117.74     18.97 o 
   3 -11   3        0.23       -5.62     10.89 o 
   4 -11   3       72.81       59.94     15.49 o 
   5 -11   3        3.32        3.55      7.90 o 
   6 -11   3        1.68        6.25      8.38 o 
   7 -11   3       26.63       24.67     12.63 o 
   8 -11   3        0.01       -3.74      7.60 o 
  -4 -10   3        0.92        8.42      9.03 o 
  -3 -10   3       13.91        6.06     10.47 o 
  -2 -10   3       13.06       11.18      9.36 o 
  -1 -10   3      228.22      240.35     28.57 o 
   0 -10   3      989.58      988.68     56.99 o 
   1 -10   3       13.89       16.25      7.80 o 
   2 -10   3       28.83       26.28      9.00 o 
   3 -10   3       63.01       78.32     10.49 o 
   4 -10   3        2.40       -0.48      7.09 o 
   5 -10   3        0.97       -3.02      6.50 o 
   6 -10   3       48.56       30.60     15.49 o 
   7 -10   3       25.20       21.62     11.61 o 
   8 -10   3       10.39       10.63     10.05 o 
   9 -10   3       13.79       91.57     88.33 o 
  -5  -9   3        0.86       -5.80      7.64 o 
  -4  -9   3       22.52       19.53      9.90 o 
  -3  -9   3      293.46      286.29     32.40 o 
  -2  -9   3     1018.66      985.64     57.58 o 
  -1  -9   3      175.37      199.62     24.48 o 
   0  -9   3      192.19      193.77     23.16 o 
   1  -9   3        5.07        7.13      5.89 o 
   2  -9   3      194.00      198.77     17.03 o 
   3  -9   3      156.93      131.58     12.86 o 
   4  -9   3       48.91       38.80     14.13 o 
   5  -9   3      757.04      793.40     48.81 o 
   6  -9   3       45.62       46.82     12.83 o 
   7  -9   3       87.28       91.51     19.29 o 
   8  -9   3        2.59        0.15      8.59 o 
   9  -9   3      156.85      156.22     25.65 o 
  -6  -8   3        0.73       11.04      9.57 o 
  -5  -8   3        0.84       -0.45      7.07 o 
  -4  -8   3       29.96       35.05     10.47 o 
  -3  -8   3       33.95       29.66     20.00 o 
  -2  -8   3      174.10      227.14     64.59 o 
  -1  -8   3      381.17      351.37     29.70 o 
   0  -8   3      120.64      155.61     19.54 o 
   1  -8   3        0.61        1.14      3.85 o 
   2  -8   3      855.36      927.16     41.68 o 
   3  -8   3       68.35       57.33      8.37 o 
   4  -8   3       54.80       43.01     11.06 o 
   5  -8   3      517.67      490.76     35.56 o 
   6  -8   3       44.78       38.83     11.12 o 
   7  -8   3       25.23        9.50      8.38 o 
   8  -8   3      261.72      215.78     27.79 o 
   9  -8   3      181.28      178.09     25.46 o 
  -7  -7   3        1.61       -2.74      9.20 o 
  -6  -7   3        0.97       -2.23      7.39 o 
  -5  -7   3       21.08       24.06      9.81 o 
  -4  -7   3       71.58       66.86     14.35 o 
  -3  -7   3       24.64       16.06      8.21 o 
  -2  -7   3       76.04       71.31     13.65 o 
  -1  -7   3       18.42       14.61      6.49 o 
   0  -7   3       62.03       69.59      8.90 o 
   1  -7   3      484.62      490.27     22.04 o 
   2  -7   3      604.53      590.12     24.87 o 
   3  -7   3       89.33      105.92     10.81 o 
   4  -7   3      107.82       95.22      9.80 o 
   5  -7   3      129.37      124.18     17.82 o 
   6  -7   3        0.46        3.93      6.54 o 
   7  -7   3      106.46      114.57     18.30 o 
   8  -7   3        4.69       11.33      7.49 o 
   9  -7   3        3.60        4.73      8.25 o 
  -7  -6   3       38.91       29.56     12.18 o 
  -6  -6   3      166.31      153.27     41.87 o 
  -5  -6   3       70.17       43.26     12.09 o 
  -4  -6   3       15.28       11.63      7.03 o 
  -3  -6   3      139.49      136.68     18.02 o 
  -2  -6   3      110.06       86.27     14.31 o 
  -1  -6   3      195.60      207.26     13.33 o 
   0  -6   3      412.59      419.43     17.41 o 
   1  -6   3       14.46       21.93      4.92 o 
   2  -6   3      190.30      234.76     14.84 o 
   3  -6   3        2.00        3.80      3.65 o 
   4  -6   3       51.46       51.80      7.19 o 
   5  -6   3      304.80      258.36     24.40 o 
   6  -6   3       30.64       28.33      9.07 o 
   7  -6   3        1.50        1.17      6.58 o 
   8  -6   3       63.96       48.23     12.84 o 
   9  -6   3        0.24        5.50     11.15 o 
  10  -6   3        4.20        0.60      9.45 o 
  -8  -5   3        8.12       10.53     10.28 o 
  -7  -5   3        7.28       10.06      9.28 o 
  -6  -5   3       27.77       20.75      9.91 o 
  -5  -5   3       24.60       16.70      8.50 o 
  -4  -5   3       39.47       37.90     10.16 o 
  -3  -5   3      189.15      170.31     19.79 o 
  -2  -5   3      104.49      101.40     14.55 o 
  -1  -5   3       41.35       46.54      8.90 o 
   0  -5   3      195.23      203.97     11.08 o 
   1  -5   3     1229.53     1126.51     28.70 o 
   2  -5   3      565.45      391.72    153.60 o 
   3  -5   3      191.48      220.86     13.77 o 
   4  -5   3       28.52       34.18      5.65 o 
   5  -5   3       26.47       24.11      5.33 o 
   6  -5   3       11.57       10.10      8.08 o 
   7  -5   3        1.53       -4.85      5.60 o 
   8  -5   3      226.77      181.87     24.55 o 
   9  -5   3        3.92       12.63     10.46 o 
  10  -5   3       29.45       38.12     21.10 o 
  -8  -4   3        0.00        1.73      7.81 o 
  -7  -4   3       14.36       12.63     10.11 o 
  -6  -4   3       68.10       65.05     15.26 o 
  -5  -4   3       81.40       59.05     12.98 o 
  -4  -4   3       16.97       19.74      8.18 o 
  -3  -4   3      332.46      347.43     18.67 o 
  -2  -4   3      174.56      179.95     18.35 o 
  -1  -4   3      371.83      347.25     21.59 o 
   0  -4   3       13.65       21.21      3.92 o 
   1  -4   3     1862.71     1939.62     36.71 o 
   2  -4   3      373.61      331.41     17.30 o 
   3  -4   3      259.05      233.54     15.57 o 
   4  -4   3        2.48        2.42      2.88 o 
   5  -4   3        7.64        4.50      3.91 o 
   6  -4   3       39.73       37.20      7.31 o 
   7  -4   3      248.28      343.68     33.16 o 
   8  -4   3      148.42      149.86     22.28 o 
   9  -4   3        5.64        1.99      7.85 o 
  -9  -3   3       35.48       37.27     18.72 o 
  -8  -3   3        0.68       -8.98     10.21 o 
  -7  -3   3       17.95        8.08      9.13 o 
  -6  -3   3      401.74      360.28     44.25 o 
  -5  -3   3        8.37        9.28      4.49 o 
  -4  -3   3       71.96       82.51      8.84 o 
  -3  -3   3       16.47       15.35      3.37 o 
  -2  -3   3        2.98        3.36      4.41 o 
  -1  -3   3      261.88      239.23     17.02 o 
   0  -3   3      382.20      391.14     14.21 o 
   1  -3   3      224.49      201.23     14.98 o 
   2  -3   3       31.64       30.79      4.90 o 
   3  -3   3      101.19       67.14     40.09 o 
   4  -3   3      162.02       84.49     57.67 o 
   5  -3   3      949.60      567.67    332.72 o 
   6  -3   3      111.40       77.36     42.26 o 
   7  -3   3      448.39      251.65    143.30 o 
   8  -3   3       36.27       21.95     11.57 o 
   9  -3   3       13.65       11.91     15.83 o 
  -9  -2   3        2.80        3.06     14.47 o 
  -8  -2   3      221.18      257.32     43.40 o 
  -7  -2   3       37.57       33.06     10.83 o 
  -6  -2   3       61.63       63.93      9.58 o 
  -5  -2   3      167.62      161.24     13.81 o 
  -4  -2   3       12.62       15.31      4.75 o 
  -3  -2   3       11.83       12.55      3.14 o 
  -2  -2   3     1423.65     1389.10     32.34 o 
  -1  -2   3      143.10      129.70      7.85 o 
   0  -2   3     2309.28     2191.03     62.79 o 
   1  -2   3      724.12      703.96     19.91 o 
   2  -2   3       11.63       14.07      3.80 o 
   3  -2   3     1953.67     2064.70     39.46 o 
   4  -2   3     1091.92     1171.07     32.77 o 
   5  -2   3       12.00        6.71      4.59 o 
   6  -2   3      163.79      168.33     15.52 o 
   7  -2   3      177.46      172.21     17.00 o 
   8  -2   3        4.52       -5.45      9.87 o 
   9  -2   3       47.59       51.74     20.42 o 
  -9  -1   3        9.99       27.91     19.23 o 
  -8  -1   3       59.26       43.06     20.42 o 
  -7  -1   3      112.84       98.72     12.76 o 
  -6  -1   3       71.79       61.09     15.81 o 
  -5  -1   3        9.43       12.44      4.85 o 
  -4  -1   3      232.97      219.93     13.99 o 
  -3  -1   3       63.40       60.64      6.61 o 
  -2  -1   3        4.83        5.00      2.21 o 
  -1  -1   3    11741.48    13082.36     89.67 o 
   0  -1   3      346.71      246.97     66.26 o 
   1  -1   3     1128.08     1112.34     43.84 o 
   2  -1   3      573.97      579.96     17.73 o 
   3  -1   3      146.01      142.44     10.40 o 
   4  -1   3      116.74      115.30     11.12 o 
   5  -1   3        2.79        5.71      4.94 o 
   6  -1   3        0.02       -0.87      5.37 o 
   7  -1   3       29.39       35.03     11.24 o 
   8  -1   3      275.28      342.07     53.10 o 
   9  -1   3        2.94       -0.51     12.42 o 
 -10   0   3       24.74        8.34     13.10 o 
  -9   0   3        4.53       10.04     11.23 o 
  -8   0   3        7.59       12.78      7.76 o 
  -7   0   3        5.37        2.01      4.66 o 
  -6   0   3      103.31      101.74     11.73 o 
  -5   0   3       13.05       18.72      5.94 o 
  -4   0   3      261.13      259.25     15.46 o 
  -3   0   3        0.13        1.60      2.44 o 
  -2   0   3     3015.60     3018.95     51.47 o 
  -1   0   3     6915.68     7072.42    169.48 o 
   0   0   3      381.98      352.64     14.93 o 
   1   0   3      364.53      347.34     19.77 o 
   2   0   3      140.15      167.17      9.65 o 
   3   0   3       54.16       55.76      7.04 o 
   4   0   3       11.82       11.77      5.07 o 
   5   0   3       73.57       73.32      9.74 o 
   6   0   3      612.69      653.07     32.65 o 
   7   0   3      135.68      171.78     24.97 o 
   8   0   3       21.21       23.32     15.66 o 
   9   0   3       69.08       91.22     25.36 o 
 -10   1   3        5.65        1.70     15.15 o 
  -9   1   3       38.41       29.58     12.34 o 
  -8   1   3        3.81        8.97      6.76 o 
  -7   1   3       54.27       62.04     15.15 o 
  -6   1   3       54.91       53.41      8.40 o 
  -5   1   3      575.62      565.92     23.97 o 
  -4   1   3      820.23      841.48     34.92 o 
  -3   1   3       19.92       22.64      4.43 o 
  -2   1   3       26.43       24.80      4.00 o 
  -1   1   3      591.96      586.99     30.32 o 
   0   1   3     3559.65     3572.94    117.34 o 
   1   1   3      256.28      204.90     16.84 o 
   2   1   3      181.67      282.64     30.28 o 
   3   1   3      132.35      117.93     10.00 o 
   4   1   3      191.53      202.12     15.61 o 
   5   1   3      291.51      309.59     21.13 o 
   6   1   3      208.23      216.92     59.99 o 
   7   1   3      315.46      336.65     36.76 o 
   8   1   3      133.55      141.63     23.01 o 
 -10   2   3        1.99        1.31      8.00 o 
  -9   2   3       70.69       64.19     18.21 o 
  -8   2   3       53.27       46.91     12.14 o 
  -7   2   3       78.69       75.06     14.30 o 
  -6   2   3      155.63      160.48     22.12 o 
  -5   2   3      557.77      573.90     22.57 o 
  -4   2   3      596.26      659.46     22.29 o 
  -3   2   3       16.00       11.53      3.69 o 
  -2   2   3      850.68      782.88     20.73 o 
  -1   2   3      360.45      346.16     13.64 o 
   0   2   3      308.40      295.30     11.72 o 
   1   2   3      705.57      728.83     20.58 o 
   2   2   3      143.76      162.97     10.64 o 
   3   2   3       69.11       72.33     12.35 o 
   4   2   3      109.10      110.84     11.78 o 
   5   2   3        4.25       14.06      8.18 o 
   6   2   3       18.45       20.34     10.76 o 
   7   2   3      109.95      139.98     23.81 o 
   8   2   3        0.00       -0.36      8.99 o 
 -10   3   3       78.06       98.89     19.36 o 
  -9   3   3       15.07        5.12      8.22 o 
  -8   3   3        5.03        6.60      8.08 o 
  -7   3   3        5.26        5.09      6.00 o 
  -6   3   3      107.62      144.24     19.22 o 
  -5   3   3       90.37       89.26      9.03 o 
  -4   3   3        0.31        1.57      2.65 o 
  -3   3   3       68.81       58.96      6.27 o 
  -2   3   3       74.08       77.21      7.56 o 
  -1   3   3        1.35        4.65      2.92 o 
   0   3   3      414.25      418.35     16.98 o 
   1   3   3      621.32      637.33     23.26 o 
   2   3   3      781.09      815.75     27.27 o 
   3   3   3        0.02        1.38      4.18 o 
   4   3   3      237.42      268.24     28.79 o 
   5   3   3       34.28       48.43     14.00 o 
   6   3   3       24.52       20.80     11.29 o 
   7   3   3        1.21        6.35      7.58 o 
 -10   4   3       11.51       14.64      8.94 o 
  -9   4   3        7.02        6.18      8.18 o 
  -8   4   3        0.04        2.04      7.56 o 
  -7   4   3       12.25        8.07      6.25 o 
  -6   4   3       80.17       69.86     14.51 o 
  -5   4   3       53.62       55.23     11.17 o 
  -4   4   3        0.54        8.59      5.80 o 
  -3   4   3       30.28       25.80      4.64 o 
  -2   4   3      134.88      139.75     10.16 o 
  -1   4   3     3127.45     3686.13    144.30 o 
   0   4   3        5.93       11.60      4.69 o 
   1   4   3      206.78      196.47     14.69 o 
   2   4   3       14.99       20.54      5.87 o 
   3   4   3       42.52       35.62     10.72 o 
   4   4   3       24.42       28.55     10.52 o 
   5   4   3      111.72      149.21     37.36 o 
   6   4   3        0.15       -2.04      9.45 o 
   7   4   3       12.27        5.62     12.25 o 
 -10   5   3       21.62        6.29      8.02 o 
  -9   5   3       26.38       11.71     10.18 o 
  -8   5   3        0.00       -4.08      7.58 o 
  -7   5   3        4.00       16.57      9.69 o 
  -6   5   3       67.21       89.33     16.28 o 
  -5   5   3       54.02       52.64     10.44 o 
  -4   5   3       26.36       26.49      5.04 o 
  -3   5   3       75.57       88.99      9.31 o 
  -2   5   3       57.84       69.68      8.39 o 
  -1   5   3     1276.05     1300.62     34.85 o 
   0   5   3       29.71       30.33      7.31 o 
   1   5   3      115.88      118.67     12.98 o 
   2   5   3        5.70        2.59      6.24 o 
   3   5   3       84.86       93.91     17.81 o 
   4   5   3      217.60      220.13     28.72 o 
   5   5   3       44.43       42.99     14.40 o 
   6   5   3        1.94        6.64     12.25 o 
 -10   6   3        7.68       -6.13      7.58 o 
  -9   6   3       58.70       70.21     17.42 o 
  -8   6   3        8.86       10.13     15.49 o 
  -7   6   3      137.92      160.24     22.97 o 
  -6   6   3       17.91       11.15      7.68 o 
  -5   6   3      131.88      135.05     18.17 o 
  -4   6   3        5.87        3.36      5.36 o 
  -3   6   3      270.54      284.10     17.91 o 
  -2   6   3        7.84        7.57      5.19 o 
  -1   6   3        7.68       10.89      4.90 o 
   0   6   3      171.65      155.91     13.20 o 
   1   6   3      210.06      232.70     22.60 o 
   2   6   3       12.35       18.96      9.47 o 
   3   6   3      115.50      136.08     22.40 o 
   4   6   3        2.80        6.26      9.98 o 
   5   6   3       54.45       48.84     19.57 o 
   6   6   3        1.24       12.59     14.98 o 
 -10   7   3      106.74       97.68     21.13 o 
  -9   7   3        0.77        6.29      9.50 o 
  -8   7   3        2.95       -0.16      8.47 o 
  -7   7   3      399.23      371.30     36.17 o 
  -6   7   3       12.46       11.02      8.48 o 
  -5   7   3        5.18        9.16      7.64 o 
  -4   7   3      215.73      220.36     34.89 o 
  -3   7   3        0.39        4.63      4.46 o 
  -2   7   3       30.12       39.47      9.42 o 
  -1   7   3        5.63        2.03      4.19 o 
   0   7   3       23.13       21.75      6.92 o 
   1   7   3      235.79      275.36     29.81 o 
   2   7   3       11.86       14.12     11.40 o 
   3   7   3      136.52      134.57     22.39 o 
   4   7   3        5.90       -1.36      9.53 o 
   5   7   3       25.54       59.57     21.61 o 
  -9   8   3       13.71        0.88      8.72 o 
  -8   8   3       25.47       21.15     14.13 o 
  -7   8   3      217.04      478.29    183.80 o 
  -6   8   3      195.31      190.23     24.12 o 
  -5   8   3        7.87       10.66      7.85 o 
  -4   8   3       92.45      119.60     18.92 o 
  -3   8   3       75.87       71.95     10.59 o 
  -2   8   3       29.80       20.20      9.84 o 
  -1   8   3      388.23      401.16     35.53 o 
   0   8   3       61.77       61.56     14.43 o 
   1   8   3       28.19       18.74     10.48 o 
   2   8   3      162.34      189.80     25.70 o 
   3   8   3        0.01       -5.62     12.76 o 
   4   8   3        7.36       17.53     16.68 o 
  -9   9   3       40.37       42.35     13.46 o 
  -8   9   3        3.27       12.86      9.49 o 
  -7   9   3      201.24      219.46     29.48 o 
  -6   9   3       90.08      109.90     20.93 o 
  -5   9   3      228.43      281.76     30.75 o 
  -4   9   3       41.79       36.06     11.07 o 
  -3   9   3       40.46       40.85     11.18 o 
  -2   9   3        4.74        1.96      4.32 o 
  -1   9   3        2.06       11.80      9.70 o 
   0   9   3       13.85       17.36     10.15 o 
   1   9   3       75.37       69.57     16.99 o 
   2   9   3        0.49        8.51     11.74 o 
   3   9   3      106.54      101.09     29.44 o 
  -8  10   3       10.26        6.74      8.31 o 
  -7  10   3        4.10       19.77     10.55 o 
  -6  10   3      227.12      254.21     33.46 o 
  -5  10   3      410.80      435.88     39.19 o 
  -4  10   3        9.86       10.34     10.04 o 
  -3  10   3        9.12        4.43      7.40 o 
  -2  10   3        0.10       -3.07      5.35 o 
  -1  10   3      251.52      225.43     29.44 o 
   0  10   3        7.17       10.63     10.41 o 
   1  10   3        1.26        5.28     11.91 o 
   2  10   3       17.51       41.01     24.00 o 
  -7  11   3      122.32      157.88     27.05 o 
  -6  11   3      253.51      303.88     35.21 o 
  -5  11   3       11.15       15.98     11.43 o 
  -4  11   3      172.92      173.63     24.80 o 
  -3  11   3       25.57       34.58     12.14 o 
  -2  11   3        0.78       -2.04      9.70 o 
  -1  11   3      179.89      156.30     22.76 o 
   0  11   3        9.05        6.30     15.32 o 
  -6  12   3       77.62       72.01     20.59 o 
  -5  12   3        5.02        6.89     10.23 o 
  -4  12   3       18.27       30.93     12.31 o 
  -3  12   3       28.98       28.59     13.44 o 
  -2  12   3       98.64      139.72     45.27 o 
   2 -14   4        9.64        4.77     14.81 o 
   3 -14   4        1.13       13.27     14.81 o 
   4 -14   4       49.89       51.74     24.68 o 
   0 -13   4        0.55       -0.22      7.76 o 
   1 -13   4      113.74      157.81     49.86 o 
   2 -13   4       23.86       25.87     19.91 o 
   3 -13   4       13.75       11.74     18.89 o 
   4 -13   4       30.78       41.87     26.89 o 
   5 -13   4       29.45       37.95     24.85 o 
   6 -13   4       25.46       27.30     17.36 o 
  -2 -12   4        1.01        3.77      8.00 o 
  -1 -12   4       17.24       12.62      9.10 o 
   0 -12   4       47.29       40.37     12.59 o 
   1 -12   4        0.72       12.51      8.44 o 
   2 -12   4       52.96       42.30     14.98 o 
   3 -12   4       19.81       18.89     18.04 o 
   4 -12   4       29.53       28.59     18.89 o 
   5 -12   4       71.48       57.74     14.96 o 
   6 -12   4       40.04       52.64     15.52 o 
   7 -12   4       18.51       27.87     12.25 o 
  -3 -11   4       62.68       44.36     13.96 o 
  -2 -11   4        3.69        4.07      8.81 o 
  -1 -11   4       27.70       16.51      9.31 o 
   0 -11   4       23.86       34.72     11.20 o 
   1 -11   4       67.60       83.53     17.19 o 
   2 -11   4       59.64       55.77     13.23 o 
   3 -11   4      258.47      154.87     35.23 o 
   4 -11   4       51.76       22.46     18.81 o 
   5 -11   4      161.53      159.31     22.27 o 
   6 -11   4       38.21       36.33     13.74 o 
   7 -11   4        4.97        6.05      9.45 o 
   8 -11   4       45.51       52.87     14.72 o 
  -4 -10   4       67.78       64.38     17.97 o 
  -3 -10   4        0.10       -1.10      7.33 o 
  -2 -10   4        4.87        0.91      6.80 o 
  -1 -10   4      363.36      384.30     35.28 o 
   0 -10   4      142.02      114.21     18.75 o 
   1 -10   4      142.78      162.96     21.74 o 
   2 -10   4      244.63      222.71     25.23 o 
   3 -10   4       51.92       43.93      8.51 o 
   4 -10   4       59.60       65.55     15.05 o 
   5 -10   4        0.51       -3.02      6.78 o 
   6 -10   4       41.80       44.12     13.21 o 
   7 -10   4        8.01        4.69      8.41 o 
   8 -10   4       14.40       16.18     10.54 o 
   9 -10   4       40.53       18.57     10.53 o 
  -5  -9   4       45.59       42.33     14.21 o 
  -4  -9   4       96.96       80.83     17.89 o 
  -3  -9   4        8.84        9.50      8.36 o 
  -2  -9   4       40.08       28.11     11.16 o 
  -1  -9   4      217.26      190.65     23.99 o 
   0  -9   4       17.12        9.50      8.24 o 
   1  -9   4      376.72      346.52     29.54 o 
   2  -9   4       51.00       55.30      9.03 o 
   3  -9   4       23.79       28.06      6.52 o 
   4  -9   4        1.19        2.35      7.02 o 
   5  -9   4      165.23      144.73     19.91 o 
   6  -9   4      210.94      159.97     22.02 o 
   7  -9   4      123.04      147.63     22.61 o 
   8  -9   4       64.70       47.91     14.90 o 
   9  -9   4      153.54      132.28     23.28 o 
  -6  -8   4       12.34       12.34      8.60 o 
  -5  -8   4      749.56      607.74     63.99 o 
  -4  -8   4        0.04       -0.46      6.78 o 
  -3  -8   4      136.16      135.56     20.76 o 
  -2  -8   4       49.10       40.02     14.81 o 
  -1  -8   4       19.63       17.90      7.50 o 
   0  -8   4      333.72      327.30     28.81 o 
   1  -8   4      185.84      184.49     14.31 o 
   2  -8   4      113.41      104.36     10.99 o 
   3  -8   4       80.01       52.68     14.66 o 
   4  -8   4      137.04      129.91     12.42 o 
   5  -8   4      393.92      387.79     31.74 o 
   6  -8   4      221.79      223.83     25.50 o 
   7  -8   4       33.91       24.08     10.00 o 
   8  -8   4      193.36      143.15     22.80 o 
   9  -8   4      351.96      295.88     33.70 o 
  -7  -7   4        7.08        5.97      9.16 o 
  -6  -7   4       10.66        5.06      8.63 o 
  -5  -7   4       25.44       21.23      9.45 o 
  -4  -7   4       66.44       60.34     13.92 o 
  -3  -7   4        0.01        3.11      5.45 o 
  -2  -7   4       40.33       47.91     10.71 o 
  -1  -7   4        1.75        7.52      7.24 o 
   0  -7   4        7.85        8.98      3.74 o 
   1  -7   4      439.30      455.04     21.11 o 
   2  -7   4      577.93      564.85     24.84 o 
   3  -7   4      322.55      346.30     19.61 o 
   4  -7   4       27.10       25.42      6.87 o 
   5  -7   4        0.00        2.33      5.84 o 
   6  -7   4        5.18        1.82      5.47 o 
   7  -7   4       31.35       31.94      9.91 o 
   8  -7   4      104.78      112.86     19.39 o 
   9  -7   4       93.79       94.40     19.13 o 
  -7  -6   4       55.54       29.47     13.27 o 
  -6  -6   4        0.54        1.26      7.41 o 
  -5  -6   4       16.21       22.93      9.32 o 
  -4  -6   4        3.46        5.68      6.28 o 
  -3  -6   4       37.64       31.48      8.65 o 
  -2  -6   4      219.67      212.11     21.12 o 
  -1  -6   4        0.56        4.31      4.69 o 
   0  -6   4     2029.85     2426.33     42.45 o 
   1  -6   4      190.75      194.45     13.01 o 
   2  -6   4      350.07      357.01     19.57 o 
   3  -6   4      213.88      210.55     15.21 o 
   4  -6   4       80.22       75.71      9.25 o 
   5  -6   4      259.04      247.04     16.79 o 
   6  -6   4       19.64       22.27      8.93 o 
   7  -6   4        4.58        7.93      7.83 o 
   8  -6   4        0.32        1.63      7.39 o 
   9  -6   4       33.73       33.65     13.44 o 
  -8  -5   4        3.03        1.56      8.79 o 
  -7  -5   4        0.61       -0.91      7.15 o 
  -6  -5   4       15.08       11.85      8.36 o 
  -5  -5   4        1.36       -3.14      5.81 o 
  -4  -5   4       19.01       18.11      6.90 o 
  -3  -5   4       20.41       14.27      8.57 o 
  -2  -5   4       97.82       85.43     17.61 o 
  -1  -5   4      304.27      289.43     22.92 o 
   0  -5   4      118.66      134.65      9.22 o 
   1  -5   4     1180.48     1264.32     36.02 o 
   2  -5   4      580.35      354.85    200.32 o 
   3  -5   4       24.24       25.80      5.56 o 
   4  -5   4        7.64        5.52      3.89 o 
   5  -5   4        5.94        0.29      3.72 o 
   6  -5   4      173.95      165.15     20.71 o 
   7  -5   4        0.06        0.50      7.48 o 
   8  -5   4       76.54       66.17     15.24 o 
   9  -5   4       11.95        7.32     11.74 o 
  -8  -4   4        0.12        2.80     10.39 o 
  -7  -4   4        0.16       -3.58      7.93 o 
  -6  -4   4       38.04       32.00     14.38 o 
  -5  -4   4       21.04       10.83      7.07 o 
  -4  -4   4        8.70       10.79      6.37 o 
  -3  -4   4       43.27       45.52      9.60 o 
  -2  -4   4      102.99       98.60     13.44 o 
  -1  -4   4      307.96      297.08     21.11 o 
   0  -4   4      957.59      965.28     25.32 o 
   1  -4   4      195.46      194.57     12.25 o 
   2  -4   4       18.47       27.20      5.04 o 
   3  -4   4      339.61      333.81     17.29 o 
   4  -4   4      339.60      203.04    123.27 o 
   5  -4   4      144.09       77.72     45.58 o 
   6  -4   4       17.31       16.20      8.99 o 
   7  -4   4       19.39        7.18      7.15 o 
   8  -4   4       81.14       97.86     28.93 o 
   9  -4   4       55.51       75.56     22.98 o 
  -9  -3   4       34.80       21.10     15.49 o 
  -8  -3   4       60.67       46.63     17.61 o 
  -7  -3   4        0.63       -4.91      6.30 o 
  -6  -3   4       75.21       72.16     20.76 o 
  -5  -3   4        1.09        8.46      6.48 o 
  -4  -3   4       84.31       75.52      7.88 o 
  -3  -3   4      594.31      686.28     41.14 o 
  -2  -3   4      548.12      554.36     17.83 o 
  -1  -3   4     1334.09     1326.62     27.49 o 
   0  -3   4      647.65      707.82     23.14 o 
   1  -3   4       44.15       38.49     19.61 o 
   2  -3   4      425.88      389.33     17.24 o 
   3  -3   4        0.02       -0.57      3.44 o 
   4  -3   4       54.99       60.54      7.85 o 
   5  -3   4      323.33      315.66     35.53 o 
   6  -3   4       64.03       58.38      9.18 o 
   7  -3   4        0.12        2.53      7.19 o 
   8  -3   4        0.09       -3.40      9.70 o 
   9  -3   4        3.95       13.61     14.47 o 
  -9  -2   4       60.77       58.37     23.83 o 
  -8  -2   4       19.06       16.87      9.24 o 
  -7  -2   4       64.93       53.17     16.25 o 
  -6  -2   4      135.66      126.82     18.03 o 
  -5  -2   4        4.44        8.38      4.36 o 
  -4  -2   4        0.79        1.78      3.29 o 
  -3  -2   4      969.77      994.14     26.45 o 
  -2  -2   4      129.89      137.48      8.71 o 
  -1  -2   4       25.21       22.21      4.35 o 
   0  -2   4       90.50       83.50      7.36 o 
   1  -2   4      409.06      355.57     15.42 o 
   2  -2   4       12.13       10.80      3.67 o 
   3  -2   4        5.30        1.66      3.08 o 
   4  -2   4      233.80      259.50     15.95 o 
   5  -2   4       25.08       31.18      6.96 o 
   6  -2   4       68.91       67.98     10.48 o 
   7  -2   4        1.30       -2.29      9.79 o 
   8  -2   4        0.72       -4.77     13.44 o 
   9  -2   4        8.88       17.53     16.00 o 
  -9  -1   4        0.36       -9.19     11.40 o 
  -8  -1   4        9.04       10.21     12.08 o 
  -7  -1   4       25.67       31.25      7.37 o 
  -6  -1   4       47.91       49.74      8.27 o 
  -5  -1   4        0.96        1.03      3.66 o 
  -4  -1   4       12.76       11.34      4.09 o 
  -3  -1   4     1247.71     1245.97     30.45 o 
  -2  -1   4       74.32       64.87      6.29 o 
  -1  -1   4     7954.84     7935.13     78.15 o 
   0  -1   4     2657.02     2472.12     48.37 o 
   1  -1   4      461.27      436.08     15.74 o 
   2  -1   4      208.63      191.08     10.13 o 
   3  -1   4      936.19     1042.01     36.79 o 
   4  -1   4       12.38       23.79     11.94 o 
   5  -1   4        0.07        1.54      4.11 o 
   6  -1   4       94.11      113.81     17.95 o 
   7  -1   4      108.67      125.63     20.50 o 
   8  -1   4       23.59       27.40     17.02 o 
   9  -1   4        0.04        7.83     14.81 o 
 -10   0   4       18.87       10.21     13.79 o 
  -9   0   4       10.36       11.40     11.74 o 
  -8   0   4      189.21      185.68     24.33 o 
  -7   0   4       34.02       31.26      7.74 o 
  -6   0   4        3.94        3.82      5.02 o 
  -5   0   4      775.54      776.77     29.13 o 
  -4   0   4     2097.86     2062.72     43.20 o 
  -3   0   4      614.13      389.21    199.04 o 
  -2   0   4       27.26       34.52      5.49 o 
  -1   0   4     2461.58     2380.75     37.04 o 
   0   0   4      595.72      532.25     18.35 o 
   1   0   4        8.43        8.31      4.81 o 
   2   0   4     1142.61     1274.73     23.90 o 
   3   0   4      177.85      210.97     13.04 o 
   4   0   4       34.40       39.27      7.97 o 
   5   0   4       49.31       48.24     11.40 o 
   6   0   4       31.99       37.35     11.66 o 
   7   0   4        0.01       -1.48      9.07 o 
   8   0   4        3.73       15.46      9.33 o 
 -10   1   4        7.99       -6.98     10.55 o 
  -9   1   4        9.14       12.24      8.45 o 
  -8   1   4       59.35       53.60     11.89 o 
  -7   1   4       79.75       72.66     31.57 o 
  -6   1   4      570.78      572.68     26.48 o 
  -5   1   4     2454.75     2605.43     53.86 o 
  -4   1   4      513.90      510.73     21.79 o 
  -3   1   4        0.04        6.26      4.17 o 
  -2   1   4      251.25      195.65     52.12 o 
  -1   1   4       40.00       45.80      5.08 o 
   0   1   4     1082.54     1064.03     41.28 o 
   1   1   4      260.42      258.25     21.10 o 
   2   1   4      213.69      193.58     30.55 o 
   3   1   4      139.94      149.71     10.94 o 
   4   1   4       55.42       47.81     15.23 o 
   5   1   4       87.50       77.32     15.01 o 
   6   1   4      990.68     1031.93     58.32 o 
   7   1   4       25.74       26.38     11.70 o 
   8   1   4        2.49       10.00      9.57 o 
 -10   2   4        1.18        7.32     15.49 o 
  -9   2   4        3.49        6.79     10.81 o 
  -8   2   4       15.61       22.58     13.19 o 
  -7   2   4      132.44      127.20     18.35 o 
  -6   2   4       16.42       12.26      6.52 o 
  -5   2   4      616.65      612.49     24.82 o 
  -4   2   4      445.94      468.32     20.15 o 
  -3   2   4        5.92        3.76      3.28 o 
  -2   2   4     1657.17     1812.26     87.82 o 
  -1   2   4      328.89      338.06     23.72 o 
   0   2   4      200.95      203.78      9.91 o 
   1   2   4       38.30       36.87      8.79 o 
   2   2   4       55.76       55.40      5.74 o 
   3   2   4      134.00      138.39     18.75 o 
   4   2   4      454.36      497.95     38.52 o 
   5   2   4      527.12      642.82     73.95 o 
   6   2   4      138.22      187.00     26.47 o 
   7   2   4       83.64       98.25     20.11 o 
 -10   3   4       51.60       38.84     12.72 o 
  -9   3   4       13.52       17.90      9.24 o 
  -8   3   4       41.40       38.88     11.61 o 
  -7   3   4       21.97       26.87      9.35 o 
  -6   3   4      127.53      124.02     18.16 o 
  -5   3   4        1.39        2.33      3.51 o 
  -4   3   4       81.83       68.00      7.71 o 
  -3   3   4        1.96        2.92      2.94 o 
  -2   3   4       34.51       30.83      5.22 o 
  -1   3   4      327.62      344.75     16.23 o 
   0   3   4      427.76      469.48     17.94 o 
   1   3   4       61.11       51.71     10.25 o 
   2   3   4        0.02       -2.96      5.64 o 
   3   3   4      106.32      106.76     16.54 o 
   4   3   4      305.06      354.99     34.48 o 
   5   3   4       94.89      109.01     24.34 o 
   6   3   4        3.53       13.72     12.45 o 
   7   3   4       41.85       49.09     13.59 o 
 -10   4   4       31.55       28.94     11.16 o 
  -9   4   4        6.93       20.76     14.98 o 
  -8   4   4        5.78        3.03      8.09 o 
  -7   4   4       29.24       25.29      9.87 o 
  -6   4   4      265.75      253.97     25.75 o 
  -5   4   4       66.11       71.78     12.57 o 
  -4   4   4       80.00       79.74      8.35 o 
  -3   4   4      341.02      348.61     18.03 o 
  -2   4   4       23.12       27.19      5.91 o 
  -1   4   4        2.68        4.76      3.58 o 
   0   4   4       15.46       21.17      4.80 o 
   1   4   4       39.95       36.89     11.11 o 
   2   4   4       87.40       83.03     14.79 o 
   3   4   4        3.02        0.44      7.11 o 
   4   4   4        1.16       -0.09      7.00 o 
   5   4   4       22.61       17.68      9.52 o 
   6   4   4        0.67        0.97      8.66 o 
 -10   5   4        0.53        2.83      8.02 o 
  -9   5   4       18.75       23.90     11.72 o 
  -8   5   4       13.35       27.28     11.66 o 
  -7   5   4      175.39      166.96     22.99 o 
  -6   5   4        0.07        4.02      8.59 o 
  -5   5   4       55.91       43.73     10.17 o 
  -4   5   4        3.33        5.38      5.10 o 
  -3   5   4     1382.93     1547.49     39.96 o 
  -2   5   4      236.63      240.37     17.67 o 
  -1   5   4      121.61      122.57     11.39 o 
   0   5   4       17.89       18.72      5.98 o 
   1   5   4        4.19        2.06      8.42 o 
   2   5   4        0.02       -2.16      6.85 o 
   3   5   4        2.57       20.82     33.95 o 
   4   5   4       23.31       10.78      9.34 o 
   5   5   4       15.18       19.05     11.58 o 
   6   5   4        0.70       10.17     12.59 o 
 -10   6   4       17.58       26.85     19.91 o 
  -9   6   4       84.35       65.78     16.23 o 
  -8   6   4       77.28       80.46     17.62 o 
  -7   6   4      214.73      216.69     32.93 o 
  -6   6   4       98.80       91.27     15.92 o 
  -5   6   4      194.88      183.35     22.46 o 
  -4   6   4      132.76      133.77     18.39 o 
  -3   6   4        0.00        2.10      4.00 o 
  -2   6   4        4.95        6.18      3.98 o 
  -1   6   4       30.96       30.17      6.27 o 
   0   6   4      150.35      150.09     21.18 o 
   1   6   4       36.26       35.32     11.54 o 
   2   6   4       37.92       46.07     33.02 o 
   3   6   4       17.01       20.56     11.85 o 
   4   6   4        8.82        2.25      9.47 o 
   5   6   4        0.00        2.21     11.33 o 
  -9   7   4        5.65        6.44      7.19 o 
  -8   7   4       28.72       42.71     14.96 o 
  -7   7   4      360.45      389.08     36.60 o 
  -6   7   4        0.13       -2.44      6.35 o 
  -5   7   4      208.60      196.03     23.77 o 
  -4   7   4       29.02       37.56     10.58 o 
  -3   7   4       37.60       42.07     13.89 o 
  -2   7   4        4.90        5.60      5.33 o 
  -1   7   4       88.09       96.33     12.09 o 
   0   7   4      371.47      435.07     37.30 o 
   1   7   4      233.01      219.35     27.21 o 
   2   7   4        5.22       -2.33      9.69 o 
   3   7   4       50.99       51.94     16.07 o 
   4   7   4       25.51       23.94     18.30 o 
  -9   8   4        6.05       -3.32      9.10 o 
  -8   8   4        9.64        1.49      8.76 o 
  -7   8   4       31.04       26.78     11.76 o 
  -6   8   4        1.91       -0.53      8.59 o 
  -5   8   4       96.83      133.12     41.70 o 
  -4   8   4        9.15        8.77      8.29 o 
  -3   8   4        0.11        1.50      4.36 o 
  -2   8   4       19.50       21.74      6.75 o 
  -1   8   4        0.14        6.65      9.96 o 
   0   8   4     1272.05     1360.26     74.83 o 
   1   8   4      101.79      119.10     21.35 o 
   2   8   4        1.94       -0.90      8.30 o 
   3   8   4        8.22       32.26     13.37 o 
  -9   9   4       44.20       64.47     17.53 o 
  -8   9   4       72.22       85.20     18.72 o 
  -7   9   4       68.78       79.96     17.98 o 
  -6   9   4        4.74        5.27     10.34 o 
  -5   9   4      115.32      102.42     18.97 o 
  -4   9   4      193.09      243.42     28.62 o 
  -3   9   4        4.61       10.83     12.17 o 
  -2   9   4       71.63       77.20     14.73 o 
  -1   9   4      175.72      170.07     26.60 o 
   0   9   4       37.48       29.99     14.22 o 
   1   9   4       56.98       59.54     16.58 o 
   2   9   4        0.58        0.51     12.08 o 
  -8  10   4       13.15       18.21     11.19 o 
  -7  10   4       24.76       19.15     11.65 o 
  -6  10   4       79.16      110.81     23.15 o 
  -5  10   4       33.36       32.21     12.96 o 
  -4  10   4       81.68       76.54     15.80 o 
  -3  10   4        5.24        6.64     10.55 o 
  -1  10   4        3.40       20.73     10.71 o 
   0  10   4        2.18        1.60      9.54 o 
   1  10   4        0.00       60.93     26.38 o 
  -7  11   4       62.91       71.61     18.77 o 
  -6  11   4        2.82        2.47      8.45 o 
  -5  11   4       40.66       67.60     15.99 o 
  -4  11   4        0.40        7.15     13.27 o 
  -3  11   4       44.67       38.63     16.34 o 
  -2  11   4        2.48       -0.85     22.12 o 
  -1  11   4       73.46       98.90     28.59 o 
   2 -14   5        0.26        3.06     14.47 o 
   3 -14   5        0.29        1.02     15.83 o 
   4 -14   5        7.04      -12.08     17.36 o 
   0 -13   5        2.54       10.53     13.70 o 
   1 -13   5       31.14       17.10     10.47 o 
   2 -13   5        5.05       13.61     13.44 o 
   3 -13   5       44.81       28.08     18.72 o 
   4 -13   5        0.18        9.70     14.98 o 
   5 -13   5        4.61       23.32     19.91 o 
   6 -13   5        0.93        3.57     15.66 o 
  -2 -12   5        6.13       11.51      9.84 o 
  -1 -12   5        0.00       -8.29      8.29 o 
   0 -12   5       37.73       41.66     27.06 o 
   1 -12   5       79.30       43.79     13.92 o 
   2 -12   5        2.21        9.46      8.54 o 
   3 -12   5       76.51       53.78     26.72 o 
   4 -12   5        2.02        8.00     15.66 o 
   5 -12   5       61.04       28.08     20.42 o 
   6 -12   5       42.27       51.93     14.92 o 
   7 -12   5        0.49        1.43      9.11 o 
  -3 -11   5        6.15        8.82      8.00 o 
  -2 -11   5        0.13        2.73      9.32 o 
  -1 -11   5       27.49       33.34     14.00 o 
   0 -11   5        4.48        6.76      9.12 o 
   1 -11   5       43.16       45.60     18.98 o 
   2 -11   5      224.50      207.86     25.43 o 
   3 -11   5      383.65      378.15     57.01 o 
   4 -11   5        1.31       -1.63      7.66 o 
   5 -11   5       72.39       74.23     15.93 o 
   6 -11   5       31.07       20.54     15.23 o 
   7 -11   5       25.84       18.49     11.76 o 
   8 -11   5        0.07        8.99     13.70 o 
  -4 -10   5       88.27       64.68     16.21 o 
  -3 -10   5      174.51      127.86     25.95 o 
  -2 -10   5      142.52      112.44     20.08 o 
  -1 -10   5      208.32      233.32     28.92 o 
   0 -10   5        3.28        3.66      6.74 o 
   1 -10   5      106.59       98.48     17.28 o 
   2 -10   5       94.79      108.42     18.03 o 
   3 -10   5      132.70      149.77     15.41 o 
   4 -10   5      118.96       30.80     57.01 o 
   5 -10   5        4.96        6.16      6.98 o 
   6 -10   5       18.11       10.61      8.57 o 
   7 -10   5        7.92        5.33      8.00 o 
   8 -10   5       20.93       20.66     10.59 o 
  -5  -9   5       47.78       37.69     11.92 o 
  -4  -9   5      179.00      141.76     23.46 o 
  -3  -9   5      100.28       96.87     19.57 o 
  -2  -9   5      161.85      136.79     20.63 o 
  -1  -9   5       18.31       19.98     12.34 o 
   0  -9   5       10.92        9.31      6.66 o 
   1  -9   5        0.28       -6.07      6.99 o 
   2  -9   5        0.32        1.63      4.61 o 
   3  -9   5      123.71      130.52     13.82 o 
   4  -9   5       42.96       44.85     12.04 o 
   5  -9   5      136.63      138.58     19.64 o 
   6  -9   5      327.45      282.99     30.92 o 
   7  -9   5      153.37      133.96     22.08 o 
   8  -9   5        3.19        4.75      8.46 o 
   9  -9   5        0.01       -1.06      7.31 o 
  -6  -8   5        5.43        3.98      7.65 o 
  -5  -8   5      247.43      228.25     29.17 o 
  -4  -8   5       82.93       80.97     16.39 o 
  -3  -8   5      134.55      126.13     18.74 o 
  -2  -8   5       17.45       22.74      8.77 o 
  -1  -8   5       27.28       27.07     10.03 o 
   0  -8   5        1.41       -5.02      5.02 o 
   1  -8   5       38.27       41.74     10.02 o 
   2  -8   5      794.21      892.45     34.16 o 
   3  -8   5       20.45       20.14      6.06 o 
   4  -8   5      164.33      168.40     15.53 o 
   5  -8   5       24.82       20.52      8.21 o 
   6  -8   5     1185.07     1281.05     61.81 o 
   7  -8   5       92.45       67.89     14.32 o 
   8  -8   5      124.05      114.88     20.68 o 
   9  -8   5        0.00       -6.88      6.88 o 
  -7  -7   5       19.68       24.44     18.55 o 
  -6  -7   5        2.88        9.78      8.48 o 
  -5  -7   5        3.80        8.73      8.09 o 
  -4  -7   5      372.55      343.45     31.71 o 
  -3  -7   5        6.33        7.21      6.55 o 
  -2  -7   5        1.20        4.18      5.67 o 
  -1  -7   5       48.13       36.92      9.83 o 
   0  -7   5       51.55       53.16     11.05 o 
   1  -7   5       15.65       18.64      5.52 o 
   2  -7   5      727.52      797.29     30.91 o 
   3  -7   5       10.85        9.91      4.86 o 
   4  -7   5       77.15       83.15     13.87 o 
   5  -7   5      103.87      120.00     26.72 o 
   6  -7   5      417.81      413.07     33.88 o 
   7  -7   5       74.64       89.89     17.79 o 
   8  -7   5        3.75        2.17      7.16 o 
   9  -7   5        9.06        2.89     13.79 o 
  -7  -6   5       37.95       22.82     12.54 o 
  -6  -6   5       11.30        7.33      8.53 o 
  -5  -6   5        8.68       11.25      6.95 o 
  -4  -6   5      101.17       98.02     16.77 o 
  -3  -6   5       29.25       25.83      8.72 o 
  -2  -6   5       87.55       62.80     14.04 o 
  -1  -6   5       64.01       72.78     12.57 o 
   0  -6   5      492.03      521.37     20.16 o 
   1  -6   5      375.41      377.04     21.08 o 
   2  -6   5      745.65      845.59     32.03 o 
   3  -6   5       20.99       19.58      5.83 o 
   4  -6   5        1.93        4.96      4.52 o 
   5  -6   5        0.28        2.26      4.15 o 
   6  -6   5        9.87        8.45      6.54 o 
   7  -6   5      124.40      112.82     19.28 o 
   8  -6   5       33.41       41.03     11.51 o 
   9  -6   5      137.26      107.90     30.80 o 
  -8  -5   5       23.81       23.83     12.18 o 
  -7  -5   5        7.96       10.96      9.26 o 
  -6  -5   5       34.29       23.98     10.26 o 
  -5  -5   5        1.41        9.95      6.91 o 
  -4  -5   5      105.92       99.97     16.68 o 
  -3  -5   5      236.82      215.54     23.46 o 
  -2  -5   5        1.33        9.14      6.30 o 
  -1  -5   5       21.22       30.79      8.06 o 
   0  -5   5      153.75      148.63     11.30 o 
   1  -5   5       34.20       41.51      9.30 o 
   2  -5   5      266.53      166.17     81.90 o 
   3  -5   5      415.15      449.46     23.21 o 
   4  -5   5       20.07       21.36      5.67 o 
   5  -5   5       17.30       14.65      4.70 o 
   6  -5   5       48.85       35.21     16.17 o 
   7  -5   5      644.85      637.87     69.27 o 
   8  -5   5        0.55        4.60     10.72 o 
   9  -5   5        4.17      -10.55     12.08 o 
  -8  -4   5       36.99       28.57     21.70 o 
  -7  -4   5        5.27       -5.69      7.12 o 
  -6  -4   5        2.79        4.21      6.73 o 
  -5  -4   5       11.00       19.92      9.85 o 
  -4  -4   5        6.67        4.73      5.72 o 
  -3  -4   5      209.59      214.65     21.61 o 
  -2  -4   5      839.48      868.17     42.38 o 
  -1  -4   5      154.49      149.95      9.65 o 
   0  -4   5       49.34       55.34      6.85 o 
   1  -4   5        2.08        3.33      3.41 o 
   2  -4   5       93.72       90.35      9.66 o 
   3  -4   5      138.72      134.89     11.55 o 
   4  -4   5      159.67      181.27     14.55 o 
   5  -4   5       12.70       17.93      5.82 o 
   6  -4   5       62.50       66.42     10.78 o 
   7  -4   5       65.03       39.48     20.42 o 
   8  -4   5        0.11        3.23     10.55 o 
   9  -4   5       23.82       16.17     13.96 o 
  -9  -3   5       30.85       29.95     17.36 o 
  -8  -3   5      113.90       87.99     31.82 o 
  -7  -3   5       46.98       46.76     20.00 o 
  -6  -3   5       14.16       14.53      8.18 o 
  -5  -3   5        1.53        6.10      6.74 o 
  -4  -3   5      154.18      152.99     10.85 o 
  -3  -3   5       12.34       15.47      3.58 o 
  -2  -3   5      411.34      381.53     17.42 o 
  -1  -3   5        1.60        5.11      3.54 o 
   0  -3   5        0.45        1.57      3.11 o 
   1  -3   5        0.43        1.47      3.59 o 
   2  -3   5      288.24      311.19     19.68 o 
   3  -3   5      680.05      666.65     30.20 o 
   4  -3   5      718.22      770.56     28.83 o 
   5  -3   5       29.87       29.83      6.94 o 
   6  -3   5       28.78       22.83      8.76 o 
   7  -3   5        4.96       -5.45     12.93 o 
   8  -3   5       48.58       61.78     26.21 o 
   9  -3   5        6.87        5.11     14.64 o 
  -9  -2   5        0.73        1.87     10.21 o 
  -8  -2   5       34.26       45.95     20.59 o 
  -7  -2   5      179.12      200.31     38.97 o 
  -6  -2   5       70.41       60.93     13.00 o 
  -5  -2   5       26.22       34.67      6.87 o 
  -4  -2   5      132.92      132.40     11.07 o 
  -3  -2   5      512.78      569.65     34.67 o 
  -2  -2   5      365.38      364.54     15.64 o 
  -1  -2   5      126.04      122.67     10.27 o 
   0  -2   5      980.56      785.90    272.70 o 
   1  -2   5       31.74       31.19      5.06 o 
   2  -2   5      300.49      300.20     16.05 o 
   3  -2   5      132.35      133.52     10.98 o 
   4  -2   5      268.29      288.43     17.32 o 
   5  -2   5        1.84        3.45      7.52 o 
   6  -2   5        0.20        1.52      6.59 o 
   7  -2   5        0.17       -1.19      7.83 o 
   8  -2   5        8.13       24.17     15.49 o 
  -9  -1   5       38.63        7.49     12.08 o 
  -8  -1   5       93.82       56.84     21.78 o 
  -7  -1   5        0.32        2.07      6.25 o 
  -6  -1   5        0.65       -2.95      4.68 o 
  -5  -1   5       10.77       12.36      5.07 o 
  -4  -1   5        0.39        0.27      3.01 o 
  -3  -1   5      550.80      524.08     21.24 o 
  -2  -1   5        2.16        6.19      3.06 o 
  -1  -1   5      277.38      192.98     88.13 o 
   0  -1   5     2845.02     2783.75     70.44 o 
   1  -1   5      892.59      879.57     48.91 o 
   2  -1   5      863.16      891.64     22.51 o 
   3  -1   5        0.37        1.52      3.38 o 
   4  -1   5        0.43        5.28      6.13 o 
   5  -1   5       59.22       65.25     13.06 o 
   6  -1   5      207.54      242.52     27.69 o 
   7  -1   5        4.35       14.40      9.05 o 
   8  -1   5       19.37       45.78     19.91 o 
  -9   0   5        0.52        5.96     14.30 o 
  -8   0   5       69.02       45.27     20.25 o 
  -7   0   5        9.68        8.14      7.27 o 
  -6   0   5        7.17       12.99      6.90 o 
  -5   0   5        9.52       10.42      4.86 o 
  -4   0   5     1074.36     1132.40     71.85 o 
  -3   0   5       18.99       22.30      8.02 o 
  -2   0   5       56.75       56.49      6.78 o 
  -1   0   5      238.86      230.64     13.45 o 
   0   0   5      367.17      372.29     16.06 o 
   1   0   5      514.91      531.64     44.76 o 
   2   0   5       29.11       29.75      7.67 o 
   3   0   5        0.01       -0.15      5.72 o 
   4   0   5      230.98      209.80     23.59 o 
   5   0   5       41.99       48.06     12.06 o 
   6   0   5        8.74       15.35      9.03 o 
   7   0   5      167.20      189.31     28.42 o 
   8   0   5        5.22        7.52      8.57 o 
 -10   1   5       24.63       29.61     15.66 o 
  -9   1   5      124.28       97.01     29.95 o 
  -8   1   5       93.55      101.97     26.12 o 
  -7   1   5       78.58       64.99     14.07 o 
  -6   1   5        0.49        2.68      4.43 o 
  -5   1   5        1.51        1.72      4.27 o 
  -4   1   5      374.09      363.38     24.06 o 
  -3   1   5      503.15      403.04     60.88 o 
  -2   1   5      207.55      200.88     12.67 o 
  -1   1   5      499.02      472.46     18.38 o 
   0   1   5        4.29        4.86      2.34 o 
   1   1   5       24.22       22.28      7.11 o 
   2   1   5       81.06       82.15     13.62 o 
   3   1   5      400.02      386.12     30.41 o 
   4   1   5       10.34       11.17      6.28 o 
   5   1   5      470.56      611.10     47.50 o 
   6   1   5      311.73      325.99     34.61 o 
   7   1   5       15.94       22.79     11.47 o 
 -10   2   5        6.94        3.74     13.79 o 
  -9   2   5      104.52      118.09     20.68 o 
  -8   2   5      110.00      103.46     19.29 o 
  -7   2   5      293.75      317.58     29.03 o 
  -6   2   5      497.04      522.65     36.20 o 
  -5   2   5       81.07       82.37      9.60 o 
  -4   2   5        2.41        5.36      4.39 o 
  -3   2   5        1.11        6.73      3.69 o 
  -2   2   5       28.17       37.34      6.64 o 
  -1   2   5      154.50      178.17     11.75 o 
   0   2   5      245.86      236.79     17.30 o 
   1   2   5      559.01      565.26     40.76 o 
   2   2   5      298.48      335.57     28.79 o 
   3   2   5       68.83       71.47     15.21 o 
   4   2   5        5.26       16.73      9.15 o 
   5   2   5      452.55      547.30     46.48 o 
   6   2   5       37.28       39.69     24.51 o 
   7   2   5        0.03       27.76     19.74 o 
 -10   3   5       26.87       25.80     11.05 o 
  -9   3   5       80.91       72.46     16.54 o 
  -8   3   5       31.77       21.24      9.69 o 
  -7   3   5      130.16      128.71     22.38 o 
  -6   3   5      104.59      100.35     16.47 o 
  -5   3   5       85.52       99.11     10.59 o 
  -4   3   5        6.31        9.52      4.39 o 
  -3   3   5      227.22      255.52     17.47 o 
  -2   3   5      320.67      361.68     24.60 o 
  -1   3   5       45.97       54.41      9.45 o 
   0   3   5      172.09      156.03      9.99 o 
   1   3   5       18.21       19.71      7.92 o 
   2   3   5       96.26       74.30     15.19 o 
   3   3   5        0.42        0.75      6.25 o 
   4   3   5      136.82      127.20     21.29 o 
   5   3   5       28.29       26.23     12.43 o 
   6   3   5        8.61        5.67      8.96 o 
   7   3   5       13.25       32.41     12.78 o 
 -10   4   5        0.95        2.50      8.87 o 
  -9   4   5        6.61       40.51     39.40 o 
  -8   4   5       57.39       46.64     13.86 o 
  -7   4   5        8.11       17.68      8.61 o 
  -6   4   5      115.88      127.23     18.29 o 
  -5   4   5       76.79       85.80     14.85 o 
  -4   4   5      143.05      139.02     14.28 o 
  -3   4   5      100.86      103.18     10.88 o 
  -2   4   5       27.32       28.95      5.80 o 
  -1   4   5        0.06       -0.88      3.67 o 
   0   4   5        0.00        0.66      6.39 o 
   1   4   5        4.98        6.81      5.41 o 
   2   4   5      263.54      235.56     26.98 o 
   3   4   5       63.56       77.44     23.66 o 
   4   4   5       64.62       88.61     27.83 o 
   5   4   5        0.01       -0.55      8.97 o 
   6   4   5       30.81       29.01     16.51 o 
 -10   5   5       51.10       51.69     15.58 o 
  -9   5   5        4.10       -2.25      7.95 o 
  -8   5   5        2.13        3.47      8.81 o 
  -7   5   5        0.15       -1.42      7.36 o 
  -6   5   5       45.35       48.52     12.02 o 
  -5   5   5        9.56       15.73      8.38 o 
  -4   5   5       81.18       74.64      9.10 o 
  -3   5   5      562.27      533.26     23.51 o 
  -2   5   5       12.31       17.39      5.13 o 
  -1   5   5       34.33       38.66      7.31 o 
   0   5   5        9.81        9.09      6.38 o 
   1   5   5        2.29        3.44      6.21 o 
   2   5   5       80.93       72.54     19.40 o 
   3   5   5       16.17       11.74     13.61 o 
   4   5   5       80.13       88.97     21.11 o 
   5   5   5        3.40        1.25      8.36 o 
  -9   6   5       33.53       37.66     13.06 o 
  -8   6   5       27.00       21.76     11.27 o 
  -7   6   5        0.15       -2.39      7.51 o 
  -6   6   5        0.70       -0.38      7.28 o 
  -5   6   5        2.36        0.82      6.42 o 
  -4   6   5      207.49      149.40     17.06 o 
  -3   6   5       81.97       70.15     11.52 o 
  -2   6   5      185.58      189.99     15.50 o 
  -1   6   5       12.26       10.01      8.08 o 
   0   6   5      136.99      145.89     21.83 o 
   1   6   5      169.96      160.48     22.81 o 
   2   6   5       33.75       28.61     12.00 o 
   3   6   5        7.57       16.02     11.53 o 
   4   6   5       11.04        5.40      9.57 o 
   5   6   5        7.89       21.71     19.49 o 
  -9   7   5       22.95       34.89     13.60 o 
  -8   7   5       70.55       67.99     15.37 o 
  -7   7   5       37.82       45.70     13.45 o 
  -6   7   5        9.05       18.31     10.26 o 
  -5   7   5       36.03       33.95     10.25 o 
  -4   7   5        5.12       14.21      9.49 o 
  -3   7   5       22.96       31.39      6.98 o 
  -2   7   5        7.55        7.42      5.19 o 
  -1   7   5      458.75      497.05     40.47 o 
   0   7   5      190.65      204.64     28.53 o 
   1   7   5      101.68       81.72     18.81 o 
   2   7   5        2.71       -1.64      9.06 o 
   3   7   5        7.79       25.04     12.35 o 
   4   7   5        0.02        4.76     11.62 o 
  -9   8   5        0.12        1.31      8.35 o 
  -8   8   5      103.50       73.81     17.81 o 
  -7   8   5      270.57      291.46     33.67 o 
  -6   8   5        8.94       15.85      9.26 o 
  -5   8   5        0.86        5.75     13.27 o 
  -4   8   5       82.59       79.84     15.16 o 
  -3   8   5       21.10        1.36     11.23 o 
  -2   8   5        4.66        4.00      5.29 o 
  -1   8   5       71.76       78.45     17.01 o 
   0   8   5      170.21      167.29     27.61 o 
   1   8   5        3.77        3.60     11.69 o 
   2   8   5        0.79        1.43     10.25 o 
   3   8   5        2.01       -9.73     11.52 o 
  -8   9   5        8.66       13.76      9.56 o 
  -7   9   5       88.75       80.07     22.04 o 
  -6   9   5       10.74        5.89      7.48 o 
  -5   9   5       86.73      105.11     18.78 o 
  -4   9   5        6.81        0.87      8.84 o 
  -3   9   5       20.09       26.21     14.47 o 
  -2   9   5      147.00      140.57     29.44 o 
  -1   9   5        0.05       27.72     14.64 o 
   0   9   5       24.32       41.00     20.93 o 
   1   9   5       12.66       20.38     13.41 o 
  -7  10   5      144.50      150.98     25.95 o 
  -6  10   5        5.40        3.29     10.00 o 
  -5  10   5       18.11       20.22     11.82 o 
  -4  10   5       32.25       45.78     20.25 o 
  -3  10   5        0.57       -2.21      8.17 o 
  -2  10   5       73.03      109.94     41.70 o 
  -1  10   5       13.16        4.47     11.91 o 
   0  10   5       24.54       17.78     11.45 o 
  -5  11   5       24.35       35.06     18.72 o 
  -4  11   5        0.03       -2.04     12.25 o 
  -3  11   5        8.59       10.89     13.10 o 
  -2  11   5       12.97        5.28     27.23 o 
   3 -14   6       12.61       16.51     18.55 o 
   0 -13   6       55.76       30.92     12.43 o 
   1 -13   6        1.71       -1.35      7.51 o 
   2 -13   6       86.39       76.24     26.72 o 
   3 -13   6        0.18       16.17     17.53 o 
   4 -13   6       60.92       35.91     25.53 o 
   5 -13   6       12.12       14.81     19.91 o 
   6 -13   6       32.28       35.23     21.95 o 
  -2 -12   6       10.47       14.05     10.49 o 
  -1 -12   6        6.45        5.98      8.57 o 
   0 -12   6       12.23       12.05     10.69 o 
   1 -12   6       41.88       44.93     17.78 o 
   2 -12   6        2.91        6.37      9.87 o 
   3 -12   6       26.38        6.30     12.42 o 
   4 -12   6       25.61       31.82     16.68 o 
   5 -12   6        0.55        7.15     18.38 o 
   6 -12   6        4.86       12.46      9.61 o 
   7 -12   6        0.22        9.52      9.86 o 
  -3 -11   6        2.78        9.76      8.17 o 
  -2 -11   6        1.00        6.26      9.69 o 
  -1 -11   6       92.24      108.29     21.44 o 
   0 -11   6       50.31       47.42     18.47 o 
   1 -11   6       33.49       23.79     10.20 o 
   2 -11   6       46.00       48.57     13.87 o 
   3 -11   6      388.69      336.18     31.23 o 
   4 -11   6        8.08       16.68     13.96 o 
   5 -11   6        0.04        0.82      8.12 o 
   6 -11   6       14.90       11.08      9.52 o 
   7 -11   6        6.67       10.15      9.21 o 
  -4 -10   6       39.82       44.54     13.96 o 
  -3 -10   6      142.39      115.87     23.57 o 
  -2 -10   6        0.15       -6.08      8.42 o 
  -1 -10   6       49.74       74.43     17.97 o 
   0 -10   6        3.71        9.92      8.50 o 
   1 -10   6      312.13      343.52     32.50 o 
   2 -10   6        6.30        9.09      7.64 o 
   3 -10   6       13.10       17.52      8.21 o 
   4 -10   6      104.25       96.57     39.31 o 
   5 -10   6        3.53       11.62      8.03 o 
   6 -10   6      103.35      114.73     20.15 o 
   7 -10   6       16.70       25.50     11.92 o 
   8 -10   6       40.88       35.58     12.63 o 
  -5  -9   6        0.10       -2.88      7.30 o 
  -4  -9   6       55.85       51.62     18.81 o 
  -3  -9   6        6.37        5.34      8.29 o 
  -2  -9   6       73.41       90.67     19.55 o 
  -1  -9   6      395.91      409.14     36.22 o 
   0  -9   6       49.24       42.11     12.68 o 
   1  -9   6      123.75      137.07     19.67 o 
   2  -9   6       34.16       21.93      8.25 o 
   3  -9   6       30.42       29.32      7.36 o 
   4  -9   6      502.11      475.02     27.19 o 
   5  -9   6       47.70       53.32     12.66 o 
   6  -9   6       18.18       10.44      7.74 o 
   7  -9   6      382.50      379.37     35.98 o 
   8  -9   6      100.70      121.25     45.01 o 
  -6  -8   6        0.01       -1.61      9.76 o 
  -5  -8   6       41.31       38.86     13.25 o 
  -4  -8   6        0.48       -2.04      7.15 o 
  -3  -8   6       26.02       26.74      9.40 o 
  -2  -8   6      401.68      375.53     33.74 o 
  -1  -8   6      102.91      111.07     17.45 o 
   0  -8   6       16.55       29.95     10.22 o 
   1  -8   6       95.53       97.11     15.21 o 
   2  -8   6      252.82      254.29     18.96 o 
   3  -8   6       20.51       18.02      6.28 o 
   4  -8   6       80.78       91.80     12.10 o 
   5  -8   6       90.02       84.67     15.58 o 
   6  -8   6      626.87      596.50     42.47 o 
   7  -8   6       25.75       28.16     11.83 o 
   8  -8   6       59.56       56.48     19.91 o 
  -7  -7   6       84.06       33.62     13.73 o 
  -6  -7   6       25.63       30.28     21.36 o 
  -5  -7   6       12.12        8.80      7.62 o 
  -4  -7   6       38.71       33.69     10.87 o 
  -3  -7   6        4.38        5.20      6.20 o 
  -2  -7   6       10.45        8.29      6.87 o 
  -1  -7   6        1.67       -1.38      5.83 o 
   0  -7   6       38.93       22.50     11.74 o 
   1  -7   6      181.66      191.03     14.74 o 
   2  -7   6      201.33      243.63     17.90 o 
   3  -7   6      239.28      218.74     26.62 o 
   4  -7   6       23.05       19.01      7.35 o 
   5  -7   6        2.41        2.75      4.02 o 
   6  -7   6      213.69      254.43     27.64 o 
   7  -7   6       18.31       20.16      8.70 o 
   8  -7   6       26.31       24.34     18.55 o 
   9  -7   6       29.91       39.31     17.70 o 
  -7  -6   6        0.65        6.82      9.25 o 
  -6  -6   6       30.61       32.03     12.65 o 
  -5  -6   6       46.20       41.87     12.75 o 
  -4  -6   6        5.90        4.29      6.89 o 
  -3  -6   6       27.78       19.10      7.61 o 
  -2  -6   6      885.43      889.58     46.55 o 
  -1  -6   6      106.13      101.33     15.36 o 
   0  -6   6        1.04       -0.64      3.87 o 
   1  -6   6      353.03      339.41     20.43 o 
   2  -6   6      127.95      117.06     12.37 o 
   3  -6   6       27.20       21.17      6.30 o 
   4  -6   6       26.52       27.55      7.23 o 
   5  -6   6      327.20      194.29     85.78 o 
   6  -6   6       10.73        3.21      6.45 o 
   7  -6   6        7.97       15.49     15.15 o 
   8  -6   6       25.58        7.83     13.96 o 
   9  -6   6        7.77       26.72     20.76 o 
  -8  -5   6       40.57       11.67     11.27 o 
  -7  -5   6        0.60       -0.47      8.26 o 
  -6  -5   6        0.55       -5.03      6.36 o 
  -5  -5   6       37.15       45.33     12.74 o 
  -4  -5   6      601.69      543.40     56.67 o 
  -3  -5   6       16.63       14.82      9.53 o 
  -2  -5   6      251.24      229.79     21.77 o 
  -1  -5   6      258.26      279.53     14.66 o 
   0  -5   6       18.36       27.40      8.79 o 
   1  -5   6      141.48      142.29     12.97 o 
   2  -5   6       14.70       16.92      6.08 o 
   3  -5   6      191.96      217.57     16.69 o 
   4  -5   6        1.72       -0.05      3.93 o 
   5  -5   6       13.69        7.14      4.62 o 
   6  -5   6        2.17        3.03      4.83 o 
   7  -5   6       70.54       61.10     22.98 o 
   8  -5   6       29.33       12.59     14.13 o 
   9  -5   6       15.73       17.70     15.66 o 
  -8  -4   6        7.96       10.59     11.53 o 
  -7  -4   6       95.80       69.33     34.55 o 
  -6  -4   6        9.13        8.42      8.49 o 
  -5  -4   6        0.21        2.73      6.15 o 
  -4  -4   6       20.09       19.86      7.56 o 
  -3  -4   6      278.07      276.49     24.82 o 
  -2  -4   6        5.77        8.82      4.17 o 
  -1  -4   6      827.42      845.41     32.11 o 
   0  -4   6      244.75      245.31     15.93 o 
   1  -4   6      263.14      245.96     16.29 o 
   2  -4   6       13.83       12.87      5.24 o 
   3  -4   6       55.72       48.54     10.59 o 
   4  -4   6      288.86      306.09     19.39 o 
   5  -4   6        1.95        3.92      4.27 o 
   6  -4   6       55.11       51.53     12.25 o 
   7  -4   6      135.30      180.91     39.82 o 
   8  -4   6        9.09        9.02     13.10 o 
  -8  -3   6       56.13       45.44     25.87 o 
  -7  -3   6      232.39      242.86     44.93 o 
  -6  -3   6       52.67       55.59     14.19 o 
  -5  -3   6       31.74       25.60      9.69 o 
  -4  -3   6      327.74      321.82     27.63 o 
  -3  -3   6     1390.77     1738.96     61.81 o 
  -2  -3   6       28.19       26.65      5.98 o 
  -1  -3   6       22.32       23.53      5.41 o 
   0  -3   6      130.55      148.22     12.27 o 
   1  -3   6       22.90       23.38      5.97 o 
   2  -3   6      100.66      110.15     11.28 o 
   3  -3   6      826.03      838.60     33.12 o 
   4  -3   6      108.41      100.43     10.47 o 
   5  -3   6        0.82       -0.45      5.07 o 
   6  -3   6       64.93       95.50     16.45 o 
   7  -3   6       42.88       63.37     18.64 o 
   8  -3   6        1.71       -0.34     10.04 o 
  -9  -2   6       29.01       19.40     16.68 o 
  -8  -2   6        6.51       13.96     14.47 o 
  -7  -2   6       96.26       92.50     17.27 o 
  -6  -2   6       16.36       10.42      7.30 o 
  -5  -2   6        5.47        0.49      5.47 o 
  -4  -2   6       18.48       13.49      4.48 o 
  -3  -2   6        2.67        4.75      3.45 o 
  -2  -2   6      857.03     1014.21    146.55 o 
  -1  -2   6       50.11       40.43      6.46 o 
   0  -2   6      967.52     1001.10     30.86 o 
   1  -2   6      316.06      330.28     16.94 o 
   2  -2   6      322.83      319.44     17.61 o 
   3  -2   6        7.52        9.40      4.14 o 
   4  -2   6        0.99       -3.23      5.57 o 
   5  -2   6       17.33       22.76      8.82 o 
   6  -2   6       28.93       34.12     11.55 o 
   7  -2   6        1.16        7.68      8.78 o 
   8  -2   6       31.52       44.42     18.89 o 
  -9  -1   6        8.15        0.51     13.79 o 
  -7  -1   6       44.89       34.95     11.04 o 
  -6  -1   6        5.37       11.26      4.86 o 
  -5  -1   6        0.06        5.55      4.64 o 
  -4  -1   6       63.95       72.20      9.33 o 
  -3  -1   6     1081.80     1102.86     33.02 o 
  -2  -1   6     3834.18     4333.03    265.41 o 
  -1  -1   6      406.46      388.61     19.14 o 
   0  -1   6      296.79      269.99     14.66 o 
   1  -1   6      102.07      101.99     11.52 o 
   2  -1   6       46.26       44.49      5.15 o 
   3  -1   6       75.24       64.05     12.56 o 
   4  -1   6       19.04       18.73      8.41 o 
   5  -1   6        2.48        5.98      7.10 o 
   6  -1   6       29.81       48.13     13.74 o 
   7  -1   6        4.37        0.98      9.36 o 
   8  -1   6       12.64       32.00     20.59 o 
  -9   0   6       14.98       31.82     17.36 o 
  -8   0   6       11.20        9.19     12.25 o 
  -7   0   6      233.67      268.40     27.32 o 
  -6   0   6      360.98      350.11     22.09 o 
  -5   0   6      133.15      133.35     13.26 o 
  -4   0   6      544.86      480.25    111.72 o 
  -3   0   6      256.41      261.37     16.10 o 
  -2   0   6       71.84       83.90      8.77 o 
  -1   0   6      522.86      596.74     43.70 o 
   0   0   6        0.48        1.03      2.34 o 
   1   0   6       39.19       43.41      9.86 o 
   2   0   6       33.09       24.25      8.76 o 
   3   0   6        0.48        0.63      5.16 o 
   4   0   6        5.33        7.57      7.50 o 
   5   0   6      133.69      145.59     32.51 o 
   6   0   6       57.12       47.51     20.76 o 
   7   0   6      143.63      175.74     26.65 o 
  -9   1   6       22.13        6.81     17.19 o 
  -8   1   6      114.27      106.80     18.73 o 
  -7   1   6      514.98      629.23     54.37 o 
  -6   1   6        7.46       12.57      5.25 o 
  -5   1   6        1.20        2.34      4.37 o 
  -4   1   6      142.57      141.97     13.05 o 
  -3   1   6       11.93       14.54      5.00 o 
  -2   1   6      189.69      167.52     16.60 o 
  -1   1   6       92.79       81.87      8.12 o 
   0   1   6       94.12       85.19      6.96 o 
   1   1   6       20.90       18.35      7.48 o 
   2   1   6        0.64       22.64     30.89 o 
   3   1   6       58.02       64.83     13.56 o 
   4   1   6      229.58      313.74     35.43 o 
   5   1   6       66.14       67.78     16.13 o 
   6   1   6       28.35       45.65     15.13 o 
   7   1   6       14.50       22.14     11.74 o 
 -10   2   6       24.29       17.19     15.49 o 
  -9   2   6       51.42       46.30     13.08 o 
  -8   2   6       19.00       26.31     11.49 o 
  -7   2   6      201.93      228.54     25.82 o 
  -6   2   6      103.18      101.15     27.23 o 
  -5   2   6       19.97       13.63      5.66 o 
  -4   2   6      146.50      126.37     12.07 o 
  -3   2   6       34.63       23.42     10.93 o 
  -2   2   6      171.26      161.85     12.04 o 
  -1   2   6      133.47      140.77     11.35 o 
   0   2   6        5.03        5.88      6.56 o 
   1   2   6      348.37      380.58     32.14 o 
   2   2   6      446.58      438.00     34.76 o 
   3   2   6     1540.58     1542.60     68.84 o 
   4   2   6      340.08      341.79     34.55 o 
   5   2   6       67.59       73.14     17.94 o 
   6   2   6        0.71        9.14     10.17 o 
 -10   3   6       38.59       48.06     15.45 o 
  -9   3   6       34.67       42.12     12.76 o 
  -8   3   6       25.45       12.99      8.50 o 
  -7   3   6      314.77      298.64     29.67 o 
  -6   3   6       35.58       24.81      8.65 o 
  -5   3   6      285.26      289.55     18.82 o 
  -4   3   6       17.59       17.48      5.12 o 
  -3   3   6       55.06       55.98      8.19 o 
  -2   3   6      162.77      160.40     12.45 o 
  -1   3   6       64.70       73.74      8.50 o 
   0   3   6        1.01        0.83      6.62 o 
   1   3   6      935.83     1050.02     54.63 o 
   2   3   6      418.97      450.13     39.13 o 
   3   3   6      351.21      320.13     32.41 o 
   4   3   6       16.55       22.13     10.60 o 
   5   3   6        8.65        3.52      9.19 o 
   6   3   6        2.95        5.74     12.01 o 
  -9   4   6       11.19        9.60      7.93 o 
  -8   4   6      256.91      281.24     31.52 o 
  -7   4   6      133.96      133.41     21.21 o 
  -6   4   6       14.07        9.34      6.98 o 
  -5   4   6       18.29       27.18      9.38 o 
  -4   4   6        2.82       -2.69      3.81 o 
  -3   4   6        1.47        0.45      3.93 o 
  -2   4   6       95.63       94.81     10.33 o 
  -1   4   6        6.71       10.24      7.58 o 
   0   4   6       38.26       25.62      9.28 o 
   1   4   6       14.31       23.29     10.85 o 
   2   4   6       72.68       67.11     15.73 o 
   3   4   6       20.63       30.26     12.31 o 
   4   4   6       60.06       62.14     16.38 o 
   5   4   6        8.48        0.10      8.41 o 
  -9   5   6        0.32        2.92      8.47 o 
  -8   5   6       20.81       16.64      9.23 o 
  -7   5   6       30.85       32.69     11.37 o 
  -6   5   6      200.72      245.33     30.46 o 
  -5   5   6      112.57      109.62     17.65 o 
  -4   5   6       38.57       40.31      7.81 o 
  -3   5   6        2.80        5.35      4.45 o 
  -2   5   6      182.51      207.56     21.87 o 
  -1   5   6        1.06        3.64      6.38 o 
   0   5   6      411.45      390.32     33.81 o 
   1   5   6       88.46       83.15     18.03 o 
   2   5   6        5.29       -4.61      6.98 o 
   3   5   6      103.14      129.58     25.44 o 
   4   5   6        0.00        2.30      7.81 o 
   5   5   6       13.66        5.59     12.34 o 
  -9   6   6        4.78       12.06      9.37 o 
  -8   6   6       72.89       77.24     17.47 o 
  -7   6   6       53.72       43.40     20.42 o 
  -6   6   6      661.26      712.13     49.84 o 
  -5   6   6        1.00        1.28      6.95 o 
  -4   6   6       53.71       56.83     12.44 o 
  -3   6   6       25.91       27.85      6.94 o 
  -2   6   6       13.18        9.70      5.54 o 
  -1   6   6       27.66       21.66     10.55 o 
   0   6   6      172.61      193.18     27.11 o 
   1   6   6        0.28        2.25      9.02 o 
   2   6   6        2.02        3.78      9.12 o 
   3   6   6       11.25       22.56     12.97 o 
   4   6   6        8.71        6.17     11.25 o 
  -9   7   6       52.64       40.53     14.26 o 
  -8   7   6      245.57      265.09     33.21 o 
  -7   7   6        0.84        8.32      8.28 o 
  -6   7   6       32.03       57.73     14.72 o 
  -5   7   6        4.78        8.88      7.97 o 
  -4   7   6        8.04        5.26      7.34 o 
  -3   7   6        1.67        7.04      5.56 o 
  -2   7   6        1.48        8.00      9.02 o 
  -1   7   6      198.38      160.72     35.40 o 
   0   7   6        6.64        2.21      9.89 o 
   1   7   6       72.76       93.27     21.17 o 
   2   7   6        0.02       -4.67     10.77 o 
   3   7   6       38.08       49.93     17.82 o 
  -8   8   6        9.59        5.18      8.17 o 
  -7   8   6      178.86      242.03     31.10 o 
  -6   8   6       26.17       19.31     11.19 o 
  -5   8   6        0.60       -4.38      7.90 o 
  -4   8   6       14.51       19.06     13.79 o 
  -3   8   6        0.01        2.38      8.85 o 
  -2   8   6      242.31      276.25     33.70 o 
  -1   8   6       20.84       39.23     13.96 o 
   0   8   6       18.60       16.38     12.08 o 
   1   8   6      119.71      134.15     26.09 o 
   2   8   6        0.03       -9.77      9.87 o 
  -7   9   6       35.73       47.65     13.13 o 
  -6   9   6       83.04       56.71     15.36 o 
  -5   9   6      101.63      104.49     28.93 o 
  -4   9   6       38.62       25.02     17.87 o 
  -3   9   6      128.07      126.62     31.14 o 
  -2   9   6      105.32       92.22     19.76 o 
  -1   9   6      217.95      240.05     33.33 o 
   0   9   6       11.19       24.51     37.36 o 
  -6  10   6       24.04       25.87     15.83 o 
  -5  10   6      103.99      110.45     30.46 o 
  -4  10   6        0.93        8.00     10.21 o 
  -2  10   6        3.28       17.87     22.29 o 
  -1  10   6        0.02       -2.62     11.58 o 
   0 -13   7        2.06        8.42     17.36 o 
   1 -13   7        8.61        9.03      9.18 o 
   2 -13   7        3.25        5.87     10.15 o 
   3 -13   7       48.33       39.82     22.46 o 
   4 -13   7       22.44       17.19     14.47 o 
  -2 -12   7       33.10       34.94     13.47 o 
  -1 -12   7        2.82        4.94      7.90 o 
   0 -12   7        1.22        2.31      9.60 o 
   1 -12   7        0.10        0.68      7.96 o 
   2 -12   7      137.24      139.32     21.98 o 
   3 -12   7        6.63       14.47     15.15 o 
   4 -12   7        3.08        6.13     13.96 o 
   6 -12   7       20.28       -3.57     12.76 o 
  -3 -11   7        1.92        5.45     10.23 o 
  -2 -11   7        6.39        0.83      8.90 o 
  -1 -11   7      253.90      251.08     32.20 o 
   0 -11   7      383.84      440.60     39.64 o 
   1 -11   7      102.44      131.76     20.05 o 
   2 -11   7      183.67      205.53     27.11 o 
   3 -11   7      193.20      156.46     21.86 o 
   4 -11   7        0.29        4.94     10.38 o 
   5 -11   7        7.91       20.69      9.17 o 
   6 -11   7       15.57       15.13      9.91 o 
   7 -11   7        5.70        5.88      9.98 o 
  -4 -10   7        0.93        6.88      8.86 o 
  -3 -10   7       38.64       52.93     15.82 o 
  -2 -10   7      160.38      155.99     26.45 o 
  -1 -10   7       89.78       68.00     16.80 o 
   0 -10   7       18.58       14.17     10.63 o 
   1 -10   7        0.01       -8.04      8.04 o 
   2 -10   7      238.14      262.25     28.52 o 
   3 -10   7       92.63      100.01     17.07 o 
   4 -10   7       13.47        9.45      7.08 o 
   5 -10   7        0.01        6.97      7.97 o 
   6 -10   7       16.72       21.95     11.72 o 
   7 -10   7        1.74        2.07      7.31 o 
  -5  -9   7       52.16       47.98     14.42 o 
  -4  -9   7       15.05        8.80      9.21 o 
  -3  -9   7        9.97        8.06      8.90 o 
  -2  -9   7       61.95       62.33     16.84 o 
  -1  -9   7       72.61       76.05     15.51 o 
   0  -9   7      199.84      221.40     26.06 o 
   1  -9   7        2.91        7.59      6.51 o 
   2  -9   7      150.95      184.20     22.74 o 
   3  -9   7      164.39      182.91     16.84 o 
   4  -9   7      264.48      273.84     21.69 o 
   5  -9   7      678.03      702.68     45.18 o 
   6  -9   7       25.13       18.12     21.95 o 
   7  -9   7       69.35       75.02     17.32 o 
   8  -9   7       28.47       33.36     19.57 o 
  -6  -8   7        1.40        1.10      7.29 o 
  -5  -8   7      135.05      108.05     21.30 o 
  -4  -8   7        0.56       -5.87      7.05 o 
  -3  -8   7       41.73       30.23     10.52 o 
  -2  -8   7       23.33       26.97     10.58 o 
  -1  -8   7      101.95      104.70     17.99 o 
   0  -8   7      163.30      176.29     22.00 o 
   1  -8   7       35.89       47.29     11.97 o 
   2  -8   7       39.59       33.54      7.66 o 
   3  -8   7      111.50      106.36     13.04 o 
   4  -8   7      728.92      684.92     32.40 o 
   5  -8   7       21.25       25.93      9.74 o 
   6  -8   7      133.79      170.01     22.84 o 
   7  -8   7        6.35       19.95     13.61 o 
   8  -8   7       71.07       65.86     24.85 o 
  -6  -7   7      178.77      171.21     37.27 o 
  -5  -7   7       44.84       30.84     11.79 o 
  -4  -7   7        1.83       -3.51      6.45 o 
  -3  -7   7       14.10       14.23      8.94 o 
  -2  -7   7        1.60        6.64      7.22 o 
  -1  -7   7        3.61       11.87      6.50 o 
   0  -7   7       13.92       19.02      8.53 o 
   1  -7   7      256.26      226.10     17.06 o 
   2  -7   7      330.45      297.33     19.92 o 
   3  -7   7       93.72       97.42     12.66 o 
   4  -7   7     1383.30     1368.05     47.16 o 
   5  -7   7       79.05       78.60     12.48 o 
   6  -7   7        4.84       -1.21      5.63 o 
   7  -7   7       21.12       45.61     20.08 o 
   8  -7   7        1.62       -6.81     14.30 o 
  -7  -6   7        0.62        3.81      9.57 o 
  -6  -6   7       66.03       73.61     17.27 o 
  -5  -6   7        9.27        8.06      8.63 o 
  -4  -6   7       34.34       40.65     11.55 o 
  -3  -6   7        7.30        7.39      6.51 o 
  -2  -6   7       26.08       27.40      8.95 o 
  -1  -6   7       23.01       25.06      8.59 o 
   0  -6   7        0.01        0.07      3.85 o 
   1  -6   7       45.50       59.05      9.28 o 
   2  -6   7      177.21      171.02     15.28 o 
   3  -6   7        2.40        1.87      4.94 o 
   4  -6   7      475.13      439.48     24.11 o 
   5  -6   7       54.00       57.23      9.34 o 
   6  -6   7       53.32       53.44     21.10 o 
   7  -6   7       15.22       11.06     16.00 o 
   8  -6   7       10.69       18.04     15.15 o 
  -7  -5   7        0.13       -0.28      8.71 o 
  -6  -5   7        3.65        2.09      8.09 o 
  -5  -5   7       32.56       32.31     11.63 o 
  -4  -5   7       30.77       24.83      8.89 o 
  -3  -5   7        1.03        2.85      5.47 o 
  -2  -5   7        0.08        2.99      5.60 o 
  -1  -5   7       19.04       23.06      7.81 o 
   0  -5   7      507.78      552.48     61.80 o 
   1  -5   7       38.58       37.49      7.34 o 
   2  -5   7        2.82        9.68      5.13 o 
   3  -5   7       24.69       22.67      6.24 o 
   4  -5   7      137.57      126.51     12.44 o 
   5  -5   7      439.82      408.60     32.22 o 
   6  -5   7        2.27        5.83      5.75 o 
   7  -5   7       47.13       43.40     20.42 o 
   8  -5   7      106.89       95.81     29.27 o 
  -8  -4   7        0.04        4.41     11.52 o 
  -7  -4   7        0.07        0.92     11.03 o 
  -6  -4   7       81.14       87.78     20.08 o 
  -5  -4   7        5.86        7.00      7.64 o 
  -4  -4   7       87.47       83.41     14.15 o 
  -3  -4   7        6.68       15.80      6.88 o 
  -2  -4   7       34.28       32.01      6.38 o 
  -1  -4   7       46.56       48.36      8.14 o 
   0  -4   7       42.18       68.17     17.67 o 
   1  -4   7       76.05       82.86     26.52 o 
   2  -4   7        2.57        1.53      4.27 o 
   3  -4   7       85.36       72.19     11.96 o 
   4  -4   7        0.30        8.04      7.24 o 
   5  -4   7      167.03      165.59     20.28 o 
   6  -4   7       19.73       21.41      9.09 o 
   7  -4   7      124.70      133.09     35.23 o 
   8  -4   7       29.95       41.53     22.12 o 
  -8  -3   7        0.63        1.68      7.63 o 
  -7  -3   7       52.09       60.40     16.37 o 
  -6  -3   7      192.56      191.92     24.36 o 
  -5  -3   7       32.53       34.24     10.14 o 
  -4  -3   7      313.20      351.32     49.18 o 
  -3  -3   7      296.04      289.11     22.41 o 
  -2  -3   7       11.02       16.53      5.96 o 
  -1  -3   7      106.38       93.69     10.13 o 
   0  -3   7      117.45      118.25     11.50 o 
   1  -3   7       31.57       40.67      8.43 o 
   2  -3   7       38.68       51.20      8.22 o 
   3  -3   7       32.18       21.65      8.96 o 
   4  -3   7       16.58       20.43      8.13 o 
   5  -3   7      128.47      166.49     30.46 o 
   6  -3   7      107.90       92.81     17.31 o 
   7  -3   7        2.05        6.58      8.41 o 
   8  -3   7        0.08        4.42     12.93 o 
  -9  -2   7        4.47        2.38     18.04 o 
  -8  -2   7       27.24       20.76     17.70 o 
  -7  -2   7        4.78        4.55      6.35 o 
  -6  -2   7        0.02       -0.04      6.36 o 
  -5  -2   7      118.03      146.63     19.90 o 
  -4  -2   7      215.17      234.50     17.49 o 
  -3  -2   7      417.03      442.36     32.76 o 
  -2  -2   7        0.25        0.27      4.88 o 
  -1  -2   7       33.53       37.25      8.19 o 
   0  -2   7     2192.55     2177.98     61.43 o 
   1  -2   7        6.14       14.78     13.19 o 
   2  -2   7        0.01       -1.50      4.97 o 
   3  -2   7       43.98       44.42     10.44 o 
   4  -2   7        2.28       -1.18      8.51 o 
   5  -2   7       22.23       16.53      8.26 o 
   6  -2   7        3.79       -2.87      7.57 o 
   7  -2   7       59.05       58.88     18.30 o 
   8  -2   7       22.97       18.21     19.57 o 
  -9  -1   7       19.46        9.87     17.87 o 
  -8  -1   7        4.75        8.17     11.40 o 
  -7  -1   7      120.81      158.74     22.92 o 
  -6  -1   7        7.83        2.17      6.45 o 
  -5  -1   7       26.59       34.83      7.57 o 
  -4  -1   7       29.40       35.59      7.19 o 
  -3  -1   7       72.17       63.76      8.27 o 
  -2  -1   7     2598.88     2698.00     67.01 o 
  -1  -1   7       11.52       23.93      5.26 o 
   0  -1   7      465.33      463.33     21.72 o 
   1  -1   7       12.98       19.54      7.04 o 
   2  -1   7       82.79       76.15     13.45 o 
   3  -1   7        0.96        2.90      4.78 o 
   4  -1   7        2.13       -1.40      5.72 o 
   5  -1   7      235.93      275.04     30.33 o 
   6  -1   7       35.16       32.61     11.89 o 
   7  -1   7       50.07       48.64     17.70 o 
  -9   0   7       27.00       13.27     14.47 o 
  -8   0   7        2.29       -4.77      9.70 o 
  -7   0   7       48.45       57.52     21.10 o 
  -6   0   7       21.66       26.05      7.20 o 
  -5   0   7       61.58       42.29     19.48 o 
  -4   0   7       62.54       75.30      9.43 o 
  -3   0   7      202.95      209.44     17.98 o 
  -2   0   7      102.00      104.45     11.58 o 
  -1   0   7      670.07      682.65     39.24 o 
   0   0   7      303.74      302.30     23.40 o 
   1   0   7       26.40       26.77      8.72 o 
   2   0   7       80.50       91.94     24.17 o 
   3   0   7       36.75       39.35     11.59 o 
   4   0   7        6.03        5.42      7.11 o 
   5   0   7      425.85      537.69     50.21 o 
   6   0   7       28.12       30.17     11.91 o 
   7   0   7       22.12       28.17     12.39 o 
  -9   1   7        5.09       16.34     15.49 o 
  -8   1   7        1.45       -1.36     11.06 o 
  -7   1   7       12.92       12.63      8.02 o 
  -6   1   7       44.49       40.92      8.46 o 
  -5   1   7       20.99       19.90      6.58 o 
  -4   1   7       83.12       56.10     35.31 o 
  -3   1   7        5.13        6.09      4.56 o 
  -2   1   7      470.22      443.91     22.88 o 
  -1   1   7      253.14      252.92     15.41 o 
   0   1   7       18.15       11.57      6.99 o 
   1   1   7      759.72      643.29     38.19 o 
   2   1   7       87.39       72.71     14.11 o 
   3   1   7      136.91      126.19     19.95 o 
   4   1   7      465.43      395.58     35.70 o 
   5   1   7       14.08       12.91      9.96 o 
   6   1   7        5.71        5.62      8.69 o 
  -9   2   7       43.40       44.93     20.42 o 
  -8   2   7       44.64       51.41     13.94 o 
  -7   2   7       14.62        3.67      7.64 o 
  -6   2   7      271.16      300.09     28.78 o 
  -5   2   7       93.90       95.09     11.61 o 
  -4   2   7       45.51       51.49      8.59 o 
  -3   2   7       19.30       20.88      5.79 o 
  -2   2   7      194.93      207.73     17.97 o 
  -1   2   7      440.76      396.72     35.06 o 
   0   2   7      293.58      257.02     24.94 o 
   1   2   7       27.62       21.83      8.99 o 
   2   2   7      135.29      160.36     22.03 o 
   3   2   7      431.33      412.57     38.43 o 
   4   2   7        3.74        5.04      9.10 o 
   5   2   7       30.91       69.06     17.19 o 
   6   2   7       14.12       23.91     13.19 o 
  -9   3   7      131.86      166.79     41.61 o 
  -8   3   7        1.05        4.02      8.25 o 
  -7   3   7       70.85       76.54     15.08 o 
  -6   3   7      180.36      193.94     23.76 o 
  -5   3   7        6.70        2.29      4.48 o 
  -4   3   7        0.06       -3.96      4.95 o 
  -3   3   7      210.58      213.09     15.79 o 
  -2   3   7      106.19      108.30     12.52 o 
  -1   3   7       18.75       26.07      9.86 o 
   0   3   7       68.20       47.02     12.25 o 
   1   3   7      310.80      240.20     27.17 o 
   2   3   7      267.65      287.84     48.93 o 
   3   3   7        5.69        8.53      8.92 o 
   4   3   7        2.46       -6.13     11.74 o 
   5   3   7        0.05       -0.09      8.14 o 
  -9   4   7        3.15        1.74      8.36 o 
  -8   4   7       33.61       29.89     10.83 o 
  -7   4   7        5.19        8.18      9.55 o 
  -6   4   7      104.30       95.95     17.99 o 
  -5   4   7       18.72       23.99      9.00 o 
  -4   4   7      189.66      157.90     14.29 o 
  -3   4   7        3.36        2.19      4.38 o 
  -2   4   7        7.35       11.23      9.61 o 
  -1   4   7      373.23      410.09     34.62 o 
   0   4   7        0.40        2.56      7.40 o 
   1   4   7      140.65      148.25     22.47 o 
   2   4   7       21.22       14.44     11.06 o 
   3   4   7        0.01        0.65     12.63 o 
   4   4   7        3.98        7.47      9.17 o 
   5   4   7       15.60       12.08     12.25 o 
  -9   5   7        0.25        8.74      7.85 o 
  -8   5   7       42.42       47.10     12.86 o 
  -7   5   7      108.41      128.95     33.95 o 
  -6   5   7       17.43       17.45      9.52 o 
  -5   5   7       61.90       64.10     14.61 o 
  -4   5   7        1.58        6.97      5.10 o 
  -3   5   7       22.10       13.56     28.00 o 
  -2   5   7        2.56       -0.47      5.98 o 
  -1   5   7      151.23      160.87     23.38 o 
   0   5   7       15.59       11.58      9.71 o 
   1   5   7        6.63        8.10      9.97 o 
   2   5   7        9.37        7.37      9.97 o 
   3   5   7        4.97       13.47     11.44 o 
   4   5   7       49.08       68.54     20.38 o 
  -9   6   7       16.59       19.20     10.76 o 
  -8   6   7        1.11       11.24      8.96 o 
  -7   6   7       50.54       31.06     11.61 o 
  -6   6   7      400.25      522.35     44.38 o 
  -5   6   7        2.22        6.85      6.83 o 
  -4   6   7        0.01        9.53     12.42 o 
  -3   6   7        6.31        1.78      8.25 o 
  -2   6   7       55.57       75.53     18.32 o 
  -1   6   7       93.64       83.79     17.70 o 
   0   6   7       19.65       22.72     14.13 o 
   1   6   7       59.90       67.05     18.20 o 
   2   6   7        0.01       -4.77      7.76 o 
   3   6   7        1.95       -1.26      9.93 o 
  -8   7   7        5.69       11.57      9.32 o 
  -7   7   7        2.26        4.78      7.50 o 
  -6   7   7       12.46       24.81      9.85 o 
  -5   7   7       28.54       49.51     14.80 o 
  -4   7   7       16.63       11.06     12.76 o 
  -3   7   7        9.15       11.01      7.12 o 
  -2   7   7       88.65       96.36     18.48 o 
  -1   7   7      518.29      523.54     46.69 o 
   0   7   7       89.86       76.80     18.32 o 
   1   7   7       30.33       21.98     12.92 o 
   2   7   7        6.76       18.34     10.96 o 
  -7   8   7      130.40      165.54     58.03 o 
  -6   8   7      131.05      173.96     25.70 o 
  -5   8   7        6.66       15.66     15.83 o 
  -4   8   7       46.53       34.55     17.53 o 
  -3   8   7       11.11        3.23     13.10 o 
  -2   8   7      190.87      184.49     28.49 o 
  -1   8   7       46.16       37.51     16.08 o 
   0   8   7       11.66        9.29     11.95 o 
   1   8   7        0.00        4.41      8.96 o 
  -6   9   7       12.98       12.25     13.96 o 
  -5   9   7       30.89       53.27     21.10 o 
  -4   9   7       48.71       19.74     15.32 o 
  -3   9   7        8.78       22.80     26.04 o 
  -2   9   7        1.30        2.21     16.85 o 
  -1   9   7       15.59       32.32     13.75 o 
   0 -13   8        1.12        3.12     10.05 o 
   1 -13   8        4.66        6.47     11.40 o 
   2 -13   8       26.76       36.55     12.66 o 
   3 -13   8       45.81       58.37     23.15 o 
   4 -13   8       39.65       47.14     22.98 o 
  -2 -12   8       25.64       32.39     12.25 o 
  -1 -12   8        4.04        2.21     10.18 o 
   0 -12   8       20.49       24.00     10.50 o 
   1 -12   8       30.37       28.80     11.61 o 
   2 -12   8       29.21       34.49     12.99 o 
   3 -12   8       10.36        6.30     15.32 o 
   4 -12   8       14.14       23.32     13.79 o 
   6 -12   8        2.63        2.55     13.10 o 
  -3 -11   8        8.92       16.88     11.27 o 
  -2 -11   8       12.74       17.99     10.38 o 
  -1 -11   8        4.13        1.77     14.38 o 
   0 -11   8      204.14      219.83     37.10 o 
   1 -11   8       12.10       14.51     10.46 o 
   2 -11   8        3.16        8.85      7.83 o 
   3 -11   8       22.46       34.44     14.13 o 
   4 -11   8       10.88       17.70     16.17 o 
   5 -11   8        5.79       18.21     17.53 o 
   6 -11   8       22.50       33.51     14.89 o 
  -4 -10   8        1.94       -3.16      8.36 o 
  -3 -10   8        0.64        2.05      8.60 o 
  -2 -10   8        4.93       10.30      8.37 o 
  -1 -10   8       94.73       92.40     19.20 o 
   0 -10   8        9.63       14.97     11.04 o 
   1 -10   8       87.91       89.27     18.39 o 
   2 -10   8       45.20       49.57     13.23 o 
   3 -10   8       84.74       76.37     14.93 o 
   4 -10   8       86.45       98.03     28.42 o 
   5 -10   8      108.87      116.63     19.44 o 
   6 -10   8       23.36       34.64     20.17 o 
   7 -10   8       13.81       13.44      9.09 o 
  -5  -9   8        3.24        5.10      9.49 o 
  -4  -9   8        6.96       12.46      9.94 o 
  -3  -9   8       74.50       81.78     23.06 o 
  -2  -9   8        0.73        3.93      7.76 o 
  -1  -9   8      114.96      114.61     19.61 o 
   0  -9   8      108.20      138.78     21.33 o 
   1  -9   8        3.81        8.60      7.83 o 
   2  -9   8       54.67       62.53     13.33 o 
   3  -9   8        0.24       -0.94      5.86 o 
   4  -9   8        0.62        6.65      5.55 o 
   5  -9   8      679.27      731.93     47.61 o 
   6  -9   8        7.73       18.34     12.00 o 
   7  -9   8        4.65       10.04     14.64 o 
  -6  -8   8       37.85       29.57     12.94 o 
  -5  -8   8       10.52        3.22      8.48 o 
  -4  -8   8       35.59       35.37     12.49 o 
  -3  -8   8        5.21       -1.53      8.59 o 
  -2  -8   8       74.44       91.42     17.43 o 
  -1  -8   8        9.08       19.21      8.79 o 
   0  -8   8      254.18      266.79     32.00 o 
   1  -8   8       79.35       84.11     15.27 o 
   2  -8   8      212.01      194.69     33.53 o 
   3  -8   8        8.76       10.02      6.03 o 
   4  -8   8      728.31      723.13     35.04 o 
   5  -8   8       52.82       51.81     12.69 o 
   6  -8   8        0.49       -5.62      8.85 o 
   7  -8   8       20.54       15.49     23.15 o 
  -6  -7   8       39.51       17.78     11.68 o 
  -5  -7   8        9.11       10.43      8.67 o 
  -4  -7   8        2.33        4.38      7.31 o 
  -3  -7   8        0.10       -1.97      6.24 o 
  -2  -7   8       44.96       46.91     12.19 o 
  -1  -7   8       67.73       63.74     18.81 o 
   0  -7   8      188.84      198.04     23.88 o 
   1  -7   8      803.91      825.06     62.80 o 
   2  -7   8      344.28      364.45     23.58 o 
   3  -7   8      145.16      120.28     14.17 o 
   4  -7   8      173.90      196.11     21.05 o 
   5  -7   8       50.18       63.52     10.02 o 
   6  -7   8       69.94       73.52     25.36 o 
   7  -7   8       23.80       14.30     15.32 o 
   8  -7   8        4.41        8.68     14.47 o 
  -7  -6   8       44.79       64.12     17.20 o 
  -6  -6   8        2.87        6.18      9.14 o 
  -5  -6   8       16.88       22.36     12.02 o 
  -4  -6   8       40.68       38.81     11.29 o 
  -3  -6   8        5.06       13.57      7.80 o 
  -2  -6   8        4.83        0.73      6.66 o 
  -1  -6   8      153.69      182.66     24.25 o 
   0  -6   8       16.57       24.82      9.18 o 
   1  -6   8       13.44       18.22      6.36 o 
   2  -6   8      109.96      121.27     14.31 o 
   3  -6   8      110.53       99.37     12.23 o 
   4  -6   8        1.36        7.76      6.32 o 
   5  -6   8       23.00       31.24     10.21 o 
   6  -6   8        4.78        4.42     11.74 o 
   7  -6   8        2.87       16.34     17.70 o 
   8  -6   8       22.89        0.00     14.47 o 
  -7  -5   8        2.51        3.63      9.40 o 
  -6  -5   8       92.54       73.67     17.03 o 
  -5  -5   8        1.23        5.58      8.00 o 
  -4  -5   8      255.75      290.39     33.02 o 
  -3  -5   8       55.05       45.55     11.88 o 
  -2  -5   8        6.50       12.03      7.11 o 
  -1  -5   8        5.28        5.46      6.34 o 
   0  -5   8       36.65       28.94      6.85 o 
   1  -5   8       69.11       62.46      9.63 o 
   2  -5   8       74.39       89.89     14.01 o 
   3  -5   8      398.95      363.39     24.04 o 
   4  -5   8       13.15       17.78     10.21 o 
   5  -5   8      103.81      102.83     15.70 o 
   6  -5   8      195.97      188.22     22.69 o 
   7  -5   8        8.16        9.70     16.00 o 
   8  -5   8        2.34       -1.70     12.08 o 
  -8  -4   8       36.02       13.20      9.68 o 
  -7  -4   8        0.05        7.89      9.71 o 
  -6  -4   8        9.59        3.75      7.52 o 
  -5  -4   8       24.48       28.12      9.71 o 
  -4  -4   8        9.04       10.86      8.34 o 
  -3  -4   8      168.82      215.00     26.72 o 
  -2  -4   8       53.78       64.45     12.21 o 
  -1  -4   8        3.17        0.27      4.36 o 
   0  -4   8       32.44       48.44      8.28 o 
   1  -4   8       36.40       33.69      9.19 o 
   2  -4   8      272.43      270.49     20.43 o 
   3  -4   8       16.16       17.36      6.98 o 
   4  -4   8        0.01        3.23      9.02 o 
   5  -4   8       41.52       40.70     11.27 o 
   6  -4   8       17.20       14.76     12.68 o 
   7  -4   8       65.78       55.48     22.63 o 
  -8  -3   8      172.16      139.89     33.70 o 
  -7  -3   8        8.01       10.62      8.12 o 
  -6  -3   8        0.35       -0.34      7.58 o 
  -5  -3   8      297.16      274.18     28.38 o 
  -4  -3   8      195.98      269.07     30.32 o 
  -3  -3   8      105.64       97.23     28.51 o 
  -2  -3   8        1.64        3.51      4.37 o 
  -1  -3   8       74.15       80.02     14.45 o 
   0  -3   8       27.83       23.70     11.22 o 
   1  -3   8      155.66      163.04     14.17 o 
   2  -3   8        0.37        4.64      6.98 o 
   3  -3   8       23.90       21.91      8.59 o 
   4  -3   8       21.30        6.17      6.20 o 
   5  -3   8      293.94      322.08     32.06 o 
   6  -3   8        9.36        8.34     10.72 o 
   7  -3   8       44.62       72.14     17.01 o 
  -8  -2   8       20.57       27.40     20.93 o 
  -7  -2   8       11.69       14.48      9.53 o 
  -6  -2   8       23.54       32.68     12.30 o 
  -5  -2   8      178.49      176.30     22.37 o 
  -4  -2   8      641.17      692.70     31.23 o 
  -3  -2   8      104.56       99.96     12.84 o 
  -2  -2   8        1.85        0.24      5.36 o 
  -1  -2   8      679.04      485.14    230.55 o 
   0  -2   8      255.74      271.01     19.51 o 
   1  -2   8        0.39        1.22      5.84 o 
   2  -2   8      199.29      212.98     24.28 o 
   3  -2   8      103.32       92.42     15.20 o 
   4  -2   8       10.16        8.00      7.84 o 
   5  -2   8       13.77       11.80      7.72 o 
   6  -2   8       11.00       20.42      9.71 o 
   7  -2   8       13.24        4.35     11.66 o 
  -9  -1   8       40.82       76.58     27.91 o 
  -8  -1   8        0.77       -6.81     12.25 o 
  -7  -1   8       16.48       16.34     15.83 o 
  -6  -1   8       38.75       42.56     12.64 o 
  -5  -1   8      549.07      624.65     33.60 o 
  -4  -1   8      296.99      296.21     27.78 o 
  -3  -1   8        6.10       10.19      5.96 o 
  -2  -1   8        7.14        4.65      5.26 o 
  -1  -1   8      116.54      126.66     12.98 o 
   0  -1   8        0.01       -1.51      5.09 o 
   1  -1   8      106.75       97.70     15.96 o 
   2  -1   8       64.08       54.97     12.30 o 
   3  -1   8        0.13        2.24      5.36 o 
   4  -1   8        0.00       -3.87      6.89 o 
   5  -1   8       43.58       86.82     32.42 o 
   6  -1   8        3.62        0.76      8.05 o 
   7  -1   8       29.18       53.55     36.08 o 
  -9   0   8        9.87       18.55     16.68 o 
  -8   0   8        0.29       -3.91      9.70 o 
  -7   0   8       21.11       13.96     13.27 o 
  -6   0   8       18.02       19.49      6.33 o 
  -5   0   8      615.80      580.60     29.14 o 
  -4   0   8      202.27      223.73     17.83 o 
  -3   0   8       33.19       33.75      7.09 o 
  -2   0   8       13.45       10.44      4.78 o 
  -1   0   8      254.50      238.48     15.85 o 
   0   0   8      340.58      326.22     51.40 o 
   1   0   8       93.20       92.18     16.93 o 
   2   0   8       16.80       13.25      8.40 o 
   3   0   8       80.10       84.06     17.29 o 
   4   0   8       34.83       37.39     12.50 o 
   5   0   8      100.15      140.37     22.66 o 
   6   0   8       75.32       87.53     19.94 o 
  -9   1   8      126.26      120.15     31.48 o 
  -8   1   8       23.56       46.80     21.10 o 
  -7   1   8      105.16      126.07     19.59 o 
  -6   1   8       17.19       20.12      7.99 o 
  -5   1   8      244.88      248.55     19.66 o 
  -4   1   8       12.62       11.30      5.31 o 
  -3   1   8       35.52       37.68      6.88 o 
  -2   1   8        0.82        6.35      5.11 o 
  -1   1   8        0.05        8.41      6.70 o 
   0   1   8      128.71      130.22     23.23 o 
   1   1   8      447.41      397.29     31.89 o 
   2   1   8      235.14      244.19     28.28 o 
   3   1   8        7.87        5.15      7.52 o 
   4   1   8       17.46       13.68      8.27 o 
   5   1   8       18.28       29.43     12.40 o 
   6   1   8        5.09        7.44      9.95 o 
  -9   2   8      101.46      109.60     31.31 o 
  -8   2   8       10.81        6.89      8.09 o 
  -7   2   8       71.28       88.39     18.31 o 
  -6   2   8       43.07       51.05     12.02 o 
  -5   2   8        3.35        5.68      4.77 o 
  -4   2   8       59.92       34.14     18.51 o 
  -3   2   8       47.65       47.72      8.12 o 
  -2   2   8      118.94      118.92     19.68 o 
  -1   2   8      186.55      153.31     20.75 o 
   0   2   8      429.88      383.43     32.70 o 
   1   2   8      522.20      520.24     38.72 o 
   2   2   8        1.50       -1.86      7.66 o 
   3   2   8        0.05       -2.21      7.55 o 
   4   2   8       20.40       22.56     10.58 o 
   5   2   8       47.00       82.97     20.24 o 
  -9   3   8       88.81       91.73     19.61 o 
  -8   3   8        1.84        0.35      6.71 o 
  -7   3   8       19.42       33.48     17.78 o 
  -6   3   8       42.15       54.52     13.61 o 
  -5   3   8        0.06        1.70      5.42 o 
  -4   3   8        3.26        9.71      5.51 o 
  -3   3   8        6.31        4.66      4.55 o 
  -2   3   8        9.31        0.58      5.62 o 
  -1   3   8      419.62      448.45     39.10 o 
   0   3   8      110.20      105.93     18.34 o 
   1   3   8      862.33      868.37     55.04 o 
   2   3   8      146.04      149.23     23.86 o 
   3   3   8       27.10       35.01     13.21 o 
   4   3   8        3.12        9.47      8.68 o 
   5   3   8        0.84       -5.83      8.15 o 
  -9   4   8       26.68       34.03     14.81 o 
  -8   4   8       19.31       30.57     13.61 o 
  -7   4   8        4.00       15.70      8.91 o 
  -6   4   8        1.95        1.33      9.96 o 
  -5   4   8        3.78        3.69      6.79 o 
  -4   4   8       14.40       20.20      6.06 o 
  -3   4   8      115.57      142.10     18.05 o 
  -2   4   8       69.46       53.59     17.44 o 
  -1   4   8        9.32       25.08     11.11 o 
   0   4   8      970.20      929.07     58.46 o 
   1   4   8        4.63        1.82      8.35 o 
   2   4   8      107.70      114.10     21.72 o 
   3   4   8       12.64       24.48     11.63 o 
   4   4   8       15.57       25.02     23.32 o 
  -8   5   8       27.94       29.26     12.40 o 
  -7   5   8       29.70       39.04     12.53 o 
  -6   5   8       29.51       47.29     13.98 o 
  -5   5   8       16.68      190.02    286.93 o 
  -4   5   8       19.79       19.74     14.13 o 
  -3   5   8       45.31       39.24     10.37 o 
  -2   5   8        3.79        7.79      7.91 o 
  -1   5   8       26.48       27.28     11.02 o 
   0   5   8        1.07       -4.48      9.56 o 
   1   5   8        0.70       -2.59      9.65 o 
   2   5   8        7.07       10.28     12.69 o 
   3   5   8        1.89       10.76      9.98 o 
  -8   6   8      123.48      112.44     19.54 o 
  -7   6   8       22.26       48.02     13.79 o 
  -6   6   8        9.83        3.49     10.64 o 
  -5   6   8        9.08        0.34     12.25 o 
  -4   6   8       12.23       -5.45      9.70 o 
  -3   6   8       86.42      113.17     21.78 o 
  -2   6   8        0.00       13.64     10.01 o 
  -1   6   8       24.52        6.88      9.92 o 
   0   6   8        1.97        3.45      9.27 o 
   1   6   8       22.50       18.66     11.94 o 
   2   6   8        8.32        7.68     10.46 o 
  -7   7   8        1.09       13.16      9.94 o 
  -6   7   8        0.96       -2.21     13.10 o 
  -5   7   8        4.31       11.57     13.79 o 
  -4   7   8        0.89       -5.79      8.85 o 
  -3   7   8       44.36       14.81     20.59 o 
  -2   7   8       14.93        8.43      9.62 o 
  -1   7   8       70.58       66.65     20.51 o 
   0   7   8       15.55        7.55     11.57 o 
   1   7   8        3.37        2.15      9.97 o 
  -6   8   8       41.16       70.80     25.87 o 
  -5   8   8       16.65       23.66     15.83 o 
  -4   8   8      103.06      107.73     28.08 o 
  -3   8   8       25.55       14.98     22.80 o 
  -2   8   8        1.70        1.38      9.31 o 
  -1   8   8       24.26       20.01     12.72 o 
   2 -13   9        4.37        7.42      8.77 o 
   3 -13   9        4.99        3.06     13.27 o 
  -1 -12   9        6.32        6.66     10.04 o 
   0 -12   9       13.32       21.34      9.87 o 
   1 -12   9       15.29       13.65      9.68 o 
   2 -12   9       10.73       14.65      9.98 o 
   3 -12   9        3.52       24.85     14.47 o 
   4 -12   9        5.78       10.21     12.93 o 
  -2 -11   9      157.49      142.91     23.67 o 
  -1 -11   9      162.65      172.74     25.39 o 
   0 -11   9       24.00       18.52      9.80 o 
   1 -11   9       22.39       28.71     11.19 o 
   2 -11   9        2.05        0.28      7.18 o 
   3 -11   9       47.56       55.73     15.33 o 
   4 -11   9        0.64       -1.70     12.42 o 
   5 -11   9       14.77       16.34     15.66 o 
   6 -11   9        3.34       -1.70      9.70 o 
  -4 -10   9        6.58       -2.41      9.12 o 
  -3 -10   9        5.76       -4.25      8.07 o 
  -2 -10   9        2.00        9.82      9.43 o 
  -1 -10   9       34.44       60.91     16.27 o 
   0 -10   9        6.88       11.23      9.73 o 
   1 -10   9        6.41        8.21      9.16 o 
   2 -10   9        2.37        5.45     10.55 o 
   3 -10   9       19.22       11.02      9.79 o 
   4 -10   9        3.61       -1.27      6.71 o 
   5 -10   9        3.09        1.39      7.89 o 
   6 -10   9        1.10        1.42      7.85 o 
  -4  -9   9        0.02       -0.16      7.81 o 
  -3  -9   9      147.34      152.28     23.44 o 
  -2  -9   9      193.95      202.67     29.34 o 
  -1  -9   9        0.16       -0.37      8.36 o 
   0  -9   9       30.51       32.09     12.51 o 
   1  -9   9      107.64      114.03     19.41 o 
   2  -9   9        6.03       11.76      8.46 o 
   3  -9   9       53.67       46.75     12.59 o 
   4  -9   9        9.08        8.26      6.07 o 
   5  -9   9      113.10      123.25     19.85 o 
   6  -9   9       22.39       11.74     15.83 o 
   7  -9   9       31.50       38.97     17.87 o 
  -5  -8   9       22.80       21.84     10.46 o 
  -4  -8   9        0.91        0.76      7.56 o 
  -3  -8   9       25.83       29.74     12.32 o 
  -2  -8   9       15.57       19.04      9.86 o 
  -1  -8   9        2.92        1.99      7.28 o 
   0  -8   9        8.13        2.77      7.54 o 
   1  -8   9        1.11        0.27      6.43 o 
   2  -8   9      290.33      271.75     27.57 o 
   3  -8   9      152.07      151.92     16.15 o 
   4  -8   9      100.51      107.84     14.00 o 
   5  -8   9       12.59        2.21      6.92 o 
   6  -8   9        0.96        8.51     14.47 o 
   7  -8   9       24.95       18.89     14.47 o 
  -6  -7   9        0.20        9.09     10.15 o 
  -5  -7   9        0.01       -2.14      7.11 o 
  -4  -7   9       15.88       19.67     11.70 o 
  -3  -7   9        2.53        6.87      8.91 o 
  -2  -7   9        1.23        1.79      6.42 o 
  -1  -7   9       41.35       40.13     15.23 o 
   0  -7   9      160.73      181.08     30.97 o 
   1  -7   9      626.54      636.51     40.31 o 
   2  -7   9      633.99      673.79     34.12 o 
   3  -7   9       24.25       17.72      6.25 o 
   4  -7   9        0.51        3.43      6.05 o 
   5  -7   9       84.89       89.91     15.69 o 
   6  -7   9       27.82       26.72     19.06 o 
   7  -7   9        2.38        8.51     13.44 o 
  -6  -6   9        1.23        6.95      9.12 o 
  -5  -6   9       21.11       30.00     11.84 o 
  -4  -6   9        0.05       -1.26      8.72 o 
  -3  -6   9       40.72       44.07     11.66 o 
  -2  -6   9       24.87       21.91      9.48 o 
  -1  -6   9       23.48       26.44      8.38 o 
   0  -6   9      559.50      574.35     38.32 o 
   1  -6   9      116.30      111.68     13.32 o 
   2  -6   9      476.96      373.74    118.97 o 
   3  -6   9       24.17       18.89      7.70 o 
   4  -6   9      101.88       86.92     15.05 o 
   5  -6   9        0.03        0.19      5.72 o 
   6  -6   9       52.43       39.65     19.40 o 
   7  -6   9        0.00        3.06     12.25 o 
  -7  -5   9        4.49        4.20     10.03 o 
  -6  -5   9        0.84        7.41      9.43 o 
  -5  -5   9       23.30       22.88      9.96 o 
  -4  -5   9       76.62       94.09     17.32 o 
  -3  -5   9        0.01       -0.50      6.59 o 
  -2  -5   9       76.24       72.10     14.98 o 
  -1  -5   9       19.07       23.13      8.18 o 
   0  -5   9       14.71       15.17      6.38 o 
   1  -5   9       14.36       17.59      6.31 o 
   2  -5   9       77.07       73.19     10.16 o 
   3  -5   9       13.78       22.97      9.02 o 
   4  -5   9        3.75        7.59     14.64 o 
   5  -5   9        9.09        5.15      7.56 o 
   6  -5   9      142.67      129.09     21.20 o 
   7  -5   9       25.22       19.57     19.57 o 
  -7  -4   9        0.31        5.12      9.54 o 
  -6  -4   9       36.99       37.20     12.62 o 
  -5  -4   9       25.50       25.04     10.15 o 
  -4  -4   9        2.80        3.12      7.27 o 
  -3  -4   9        9.39        4.96      6.59 o 
  -2  -4   9       86.64       80.22     31.14 o 
  -1  -4   9       35.18       31.97      7.59 o 
   0  -4   9       24.55       24.73      8.29 o 
   1  -4   9      107.81      114.79     12.71 o 
   2  -4   9       48.92       56.27     12.91 o 
   3  -4   9      888.96      878.75     49.48 o 
   4  -4   9       64.92       54.87     12.55 o 
   5  -4   9      408.06      416.01     35.32 o 
   6  -4   9        0.93        1.42      8.08 o 
   7  -4   9        0.00       28.42     24.17 o 
  -8  -3   9      146.50      150.27     37.27 o 
  -7  -3   9       14.23       16.31      9.11 o 
  -6  -3   9       31.20       28.53     11.18 o 
  -5  -3   9       14.06       15.77     10.81 o 
  -4  -3   9       75.78       77.44     15.56 o 
  -3  -3   9        9.80       17.81      7.46 o 
  -2  -3   9        3.13        7.17      5.03 o 
  -1  -3   9      163.47      200.41     17.35 o 
   0  -3   9       75.22       77.28     11.57 o 
   1  -3   9       10.52       11.46      8.17 o 
   2  -3   9       10.38        8.69      6.86 o 
   3  -3   9       96.97       97.87     25.02 o 
   4  -3   9       52.39       35.82     13.79 o 
   5  -3   9        4.84       10.42     10.49 o 
   6  -3   9        2.87       12.03      9.67 o 
   7  -3   9        2.37        3.49     11.32 o 
  -8  -2   9       29.65       13.79     14.13 o 
  -7  -2   9      141.78      148.25     22.39 o 
  -6  -2   9        0.79        0.14      7.19 o 
  -5  -2   9       18.64       26.08      9.79 o 
  -4  -2   9       54.58       71.65     20.42 o 
  -3  -2   9       79.81       75.77     11.37 o 
  -2  -2   9      384.76      390.80     24.76 o 
  -1  -2   9      343.63      328.96     20.91 o 
   0  -2   9        1.54        4.42      7.97 o 
   1  -2   9        0.60        1.19      5.83 o 
   2  -2   9       61.56       53.74     13.09 o 
   3  -2   9       20.31       24.91      9.98 o 
   4  -2   9        3.67        5.63      9.41 o 
   5  -2   9       35.97       37.85     16.59 o 
   6  -2   9      143.34      179.72     25.83 o 
  -8  -1   9       46.58       40.67     18.72 o 
  -7  -1   9        0.21       -5.28     10.89 o 
  -6  -1   9      195.23      185.27     24.34 o 
  -5  -1   9      247.22      252.40     26.17 o 
  -4  -1   9      426.67      515.04     29.49 o 
  -3  -1   9        0.01        1.44      5.35 o 
  -2  -1   9      288.08      281.54     19.72 o 
  -1  -1   9       95.61      112.79     18.15 o 
   0  -1   9      187.63      167.39     19.91 o 
   1  -1   9       18.91       17.98      8.59 o 
   2  -1   9       41.10       31.06     15.40 o 
   3  -1   9      158.62      171.74     23.87 o 
   4  -1   9       46.91       34.04     12.90 o 
   5  -1   9        0.40       -1.47      9.85 o 
   6  -1   9       35.73       23.43     15.74 o 
  -8   0   9        0.14        7.83     11.74 o 
  -7   0   9        1.08        8.85     13.96 o 
  -6   0   9       75.13       24.17     23.32 o 
  -5   0   9      185.57      198.48     18.85 o 
  -4   0   9       93.84      115.01     13.92 o 
  -3   0   9       95.47       93.84     12.41 o 
  -2   0   9      150.70      161.90     15.06 o 
  -1   0   9      180.43      178.39     22.44 o 
   0   0   9       50.41       36.13     11.11 o 
   1   0   9        0.02       -1.07      5.17 o 
   2   0   9      222.60      221.91     25.80 o 
   3   0   9        1.45       -0.88      8.26 o 
   4   0   9      102.54       95.08     22.21 o 
   5   0   9        0.87        0.45      7.90 o 
  -8   1   9        5.43        2.04      9.53 o 
  -7   1   9       13.68        0.17      9.87 o 
  -6   1   9        0.05        1.54      7.04 o 
  -5   1   9       60.43       33.06     25.58 o 
  -4   1   9       22.36       21.96      6.63 o 
  -3   1   9      318.32      362.88     43.06 o 
  -2   1   9       69.16       57.56     12.62 o 
  -1   1   9       83.45       81.52     15.77 o 
   0   1   9      132.24      118.36     18.81 o 
   1   1   9       11.62        3.93      7.07 o 
   2   1   9      817.07      774.16     51.64 o 
   3   1   9        1.39        8.42      7.66 o 
   4   1   9        0.00        4.73      9.21 o 
   5   1   9       11.25       17.81     12.55 o 
  -8   2   9        5.63       26.72     14.13 o 
  -7   2   9        4.01       10.61     10.61 o 
  -6   2   9       12.95        8.77     10.30 o 
  -5   2   9        4.71        7.99      5.30 o 
  -4   2   9        0.01       -1.51      4.26 o 
  -3   2   9      151.55      153.98     21.18 o 
  -2   2   9        8.60       12.77      7.90 o 
  -1   2   9       16.28       12.61      8.42 o 
   0   2   9      530.93      541.46     43.56 o 
   1   2   9      596.98      540.26     91.65 o 
   2   2   9        1.66       -3.89      6.81 o 
   3   2   9       10.00        9.24      7.92 o 
   4   2   9        3.46        6.22      9.70 o 
  -8   3   9        1.87        5.39      8.09 o 
  -7   3   9       19.90       27.72     12.42 o 
  -6   3   9       13.74       14.18      8.45 o 
  -5   3   9       31.68       38.97     13.44 o 
  -4   3   9       48.56       38.86     10.48 o 
  -3   3   9        1.81        9.85      8.14 o 
  -2   3   9       26.75       22.12     10.49 o 
  -1   3   9       19.54       20.26     18.04 o 
   0   3   9      191.99      190.76     26.97 o 
   1   3   9       31.40       35.33     11.61 o 
   2   3   9       47.86       42.42     14.59 o 
   3   3   9       16.20       32.69     11.67 o 
   4   3   9       19.92       21.25     12.26 o 
  -8   4   9        4.12       16.37      9.46 o 
  -7   4   9        0.07        3.27      8.18 o 
  -6   4   9        1.85        4.79      8.03 o 
  -5   4   9       10.84       25.87     16.34 o 
  -4   4   9       73.93       14.86     20.42 o 
  -3   4   9      626.79      626.80     55.31 o 
  -2   4   9        8.27       12.21     14.04 o 
  -1   4   9      117.99      107.71     35.06 o 
   0   4   9        0.18        6.80      8.75 o 
   1   4   9        1.40       -0.79      7.52 o 
   2   4   9       23.25       20.48     10.38 o 
   3   4   9       15.96       26.04     12.43 o 
  -8   5   9        1.02        3.99     10.10 o 
  -7   5   9       97.81       89.67     17.56 o 
  -6   5   9        0.38        5.62     10.38 o 
  -5   5   9        0.85       -2.38      9.53 o 
  -4   5   9       44.23       38.80     17.87 o 
  -3   5   9       33.99       35.52     12.79 o 
  -2   5   9      120.85      122.87     22.47 o 
  -1   5   9       49.77       54.46     16.19 o 
   0   5   9        3.94        3.87      8.42 o 
   1   5   9       32.32       33.50     13.70 o 
   2   5   9       15.68        1.81      9.23 o 
  -7   6   9       23.07        7.32     16.34 o 
  -5   6   9        0.04       -3.40     10.04 o 
  -4   6   9        4.72       -0.85     10.04 o 
  -3   6   9       10.98       16.25      9.25 o 
  -2   6   9        0.09        3.56      7.10 o 
  -1   6   9       77.07       87.46     20.69 o 
   0   6   9       53.87       42.38     14.20 o 
   1   6   9        0.99       -5.99      7.97 o 
  -6   7   9       18.75       12.08     17.36 o 
  -5   7   9        7.97       -2.38     11.57 o 
  -3   7   9       44.11       44.76     29.61 o 
  -2   7   9        0.91       14.82     13.10 o 
  -1   7   9       26.44       30.68     14.64 o 
   0 -12  10        0.12        0.64      9.62 o 
   1 -12  10        1.34        3.88      7.33 o 
   2 -12  10       41.94       45.04     21.78 o 
   3 -12  10       12.61       25.88     10.85 o 
   4 -12  10       37.03       42.89     20.25 o 
  -2 -11  10      217.78      200.00     36.42 o 
  -1 -11  10       54.82       56.28     15.10 o 
   0 -11  10        1.10       -5.14      6.95 o 
   1 -11  10       50.61       62.87     15.43 o 
   2 -11  10       82.84       87.19     19.04 o 
   3 -11  10        4.15       20.11     10.02 o 
   4 -11  10       19.71       14.13     12.76 o 
   5 -11  10        5.15        7.49     12.42 o 
  -3 -10  10        7.79       15.55     11.15 o 
  -2 -10  10       43.45       68.71     18.34 o 
  -1 -10  10       36.42       47.86     13.82 o 
   0 -10  10        2.81       -0.91      7.28 o 
   1 -10  10       20.14       22.87     11.05 o 
   2 -10  10       23.43       45.89     12.39 o 
   3 -10  10      100.84      129.89     37.27 o 
   4 -10  10       18.85       14.92      9.11 o 
  -4  -9  10        0.61       13.18     10.92 o 
  -3  -9  10       67.59       44.19     13.39 o 
  -2  -9  10      111.28      126.17     22.20 o 
  -1  -9  10       23.21       39.99     12.94 o 
   0  -9  10        0.72       -5.65      7.95 o 
   1  -9  10        2.87       13.21      9.20 o 
   2  -9  10        0.04       -2.26      7.81 o 
   3  -9  10      246.71      276.16     35.23 o 
   4  -9  10       98.78      115.90     26.38 o 
   5  -9  10        2.76        2.21     11.23 o 
   6  -9  10       20.53       11.06     16.17 o 
  -5  -8  10       13.07       18.33     14.21 o 
  -4  -8  10        8.50        5.88      7.47 o 
  -3  -8  10       15.12       11.33      7.84 o 
  -2  -8  10       51.93       54.37     16.17 o 
  -1  -8  10       12.33       12.30      8.14 o 
   0  -8  10        3.32       -3.23      7.33 o 
   1  -8  10      133.21      158.28     21.83 o 
   2  -8  10      404.15      405.55     34.93 o 
   3  -8  10       68.60       71.53     14.80 o 
   4  -8  10        6.62        2.36      7.15 o 
   5  -8  10      100.88      114.09     17.54 o 
   6  -8  10        1.26       12.08     14.30 o 
  -5  -7  10        0.33        3.63      7.88 o 
  -4  -7  10        0.00        4.02      8.42 o 
  -3  -7  10      114.09      159.83     40.76 o 
  -2  -7  10       62.38       48.26     13.21 o 
  -1  -7  10       15.83       13.50      9.05 o 
   0  -7  10      304.64      332.71     34.29 o 
   1  -7  10        6.62        5.04      7.15 o 
   2  -7  10       85.70       94.60     12.73 o 
   3  -7  10       51.29       59.08     13.83 o 
   4  -7  10       95.81       94.31     16.57 o 
   5  -7  10        0.28       -2.08      7.48 o 
   6  -7  10        6.38        9.70     13.44 o 
  -6  -6  10        1.59        2.77      8.97 o 
  -5  -6  10        9.95       14.02      9.57 o 
  -4  -6  10       27.42       11.95      7.97 o 
  -3  -6  10       24.99       24.03     10.10 o 
  -2  -6  10       43.31       46.98     12.79 o 
  -1  -6  10      115.19      111.55     17.63 o 
   0  -6  10        9.47        9.44      8.45 o 
   1  -6  10       56.32       42.10      8.73 o 
   2  -6  10        0.25       -4.19      4.85 o 
   3  -6  10       19.99       21.79      8.65 o 
   4  -6  10        6.90        3.12      6.46 o 
   5  -6  10       19.40       29.42     10.49 o 
   6  -6  10        0.06       -3.23      8.22 o 
  -7  -5  10        9.92        7.48     10.83 o 
  -6  -5  10       11.01       17.03      9.42 o 
  -5  -5  10        3.42        7.83      9.27 o 
  -4  -5  10       70.08       91.08     19.38 o 
  -3  -5  10       33.73       39.22     14.47 o 
  -2  -5  10       26.74       25.87      9.26 o 
  -1  -5  10        3.05        4.69      6.79 o 
   0  -5  10        1.16        7.25      6.06 o 
   1  -5  10      261.77      192.55     48.42 o 
   2  -5  10        0.61        5.03      6.61 o 
   3  -5  10       46.16       39.39     10.71 o 
   4  -5  10      197.35      211.14     26.12 o 
   5  -5  10        0.01        2.27      7.00 o 
   6  -5  10        0.29        4.67      7.73 o 
  -7  -4  10       45.20       52.73     14.26 o 
  -6  -4  10       70.55       76.54     17.62 o 
  -5  -4  10       89.97       92.11     18.04 o 
  -4  -4  10      305.42      331.30     32.86 o 
  -3  -4  10        5.22        5.37      7.38 o 
  -2  -4  10        0.31       -0.71      5.56 o 
  -1  -4  10       10.50       12.09      6.20 o 
   0  -4  10        1.18        6.17      8.75 o 
   1  -4  10       40.51       26.75      9.91 o 
   2  -4  10      188.54      176.32     23.35 o 
   3  -4  10        2.03        6.46      9.24 o 
   4  -4  10      102.40      268.86    137.26 o 
   5  -4  10        3.11        1.23      7.84 o 
   6  -4  10        8.36        6.67     17.70 o 
  -7  -3  10        0.81       -2.29      7.97 o 
  -6  -3  10       12.92       22.09     12.46 o 
  -5  -3  10      258.08      289.23     32.04 o 
  -4  -3  10      121.11      114.29     18.49 o 
  -3  -3  10       14.18       21.80      9.79 o 
  -2  -3  10       12.95       12.56      5.90 o 
  -1  -3  10      250.67      220.52     18.07 o 
   0  -3  10       10.55        9.36      8.40 o 
   1  -3  10      119.09      106.59     18.35 o 
   2  -3  10        9.86       15.28      7.99 o 
   3  -3  10      188.66      185.31     24.96 o 
   4  -3  10       22.89       24.52      9.80 o 
   5  -3  10       51.81       71.88     16.89 o 
   6  -3  10        0.35        0.85      8.03 o 
  -8  -2  10       36.91       25.70     18.21 o 
  -7  -2  10       79.08       95.01     20.59 o 
  -6  -2  10       87.91      101.18     18.35 o 
  -5  -2  10      205.00      183.72     23.16 o 
  -4  -2  10        5.25       10.46      9.15 o 
  -3  -2  10      308.65      328.95     32.53 o 
  -2  -2  10        0.29        3.88      5.48 o 
  -1  -2  10       10.92       12.49      6.95 o 
   0  -2  10       35.30       31.33     10.63 o 
   1  -2  10        8.22       13.73      6.91 o 
   2  -2  10        0.25       -0.77      6.79 o 
   3  -2  10      421.68      388.73     37.09 o 
   4  -2  10       14.93       16.45     10.77 o 
   5  -2  10       78.83       57.41     14.23 o 
  -8  -1  10       21.12       31.48     18.21 o 
  -7  -1  10        0.01        8.34     12.93 o 
  -6  -1  10       36.54       31.15     11.86 o 
  -5  -1  10        0.64       -2.98      6.24 o 
  -4  -1  10       71.43       67.44     13.81 o 
  -3  -1  10        7.47        5.11      7.26 o 
  -2  -1  10      228.13      202.34     25.01 o 
  -1  -1  10      184.18      170.44     22.67 o 
   0  -1  10        3.70        5.50      8.04 o 
   1  -1  10      359.35      350.34     34.72 o 
   2  -1  10       42.52       33.62     10.82 o 
   3  -1  10        0.56        2.69      7.88 o 
   4  -1  10        9.39        0.86      8.45 o 
   5  -1  10       45.57       86.84     40.67 o 
  -8   0  10        2.38       18.55     15.49 o 
  -7   0  10        2.08       -6.64     10.04 o 
  -6   0  10       25.14       11.68      9.36 o 
  -5   0  10       26.65       27.08      7.24 o 
  -4   0  10      114.48      119.31     17.46 o 
  -3   0  10        7.92        0.94      6.01 o 
  -2   0  10      152.95      140.55     21.10 o 
  -1   0  10       30.90       22.03     10.42 o 
   0   0  10       11.48        6.87      8.35 o 
   1   0  10       51.58       31.86     10.40 o 
   2   0  10        1.83       -1.48      7.69 o 
   3   0  10      112.54      112.99     38.89 o 
   4   0  10       88.11       77.81     17.60 o 
   5   0  10      101.07      156.23     32.85 o 
  -8   1  10        9.52        7.49     12.42 o 
  -7   1  10        3.15        0.00     11.06 o 
  -6   1  10      128.15      135.09     36.59 o 
  -5   1  10       10.73       14.84      5.33 o 
  -4   1  10        1.39        0.58      7.02 o 
  -3   1  10        0.09       -4.16      5.62 o 
  -2   1  10       34.78       18.42      8.40 o 
  -1   1  10       25.73       30.31     17.36 o 
   0   1  10       10.37        8.50      7.66 o 
   1   1  10       27.14       28.01     11.37 o 
   2   1  10       31.73       23.16     13.78 o 
   3   1  10        2.52        5.99      7.57 o 
   4   1  10       24.66       28.99     17.61 o 
  -8   2  10        0.67       30.80     17.87 o 
  -7   2  10        8.10        7.01      8.51 o 
  -6   2  10        5.94        8.15      8.87 o 
  -5   2  10       28.29       23.03      7.13 o 
  -4   2  10      134.35       87.84     33.95 o 
  -3   2  10       18.27       15.27     10.28 o 
  -2   2  10      169.79      152.78     22.64 o 
  -1   2  10      286.18      272.30     32.00 o 
   0   2  10       99.99       86.80     18.83 o 
   1   2  10        1.74        6.66      8.25 o 
   2   2  10        6.73        2.12     10.21 o 
   3   2  10       13.29       15.04     10.04 o 
  -7   3  10       12.47       15.36      8.36 o 
  -6   3  10       32.93       34.20     11.61 o 
  -5   3  10       18.29       19.23     13.61 o 
  -4   3  10        6.06       10.72      9.02 o 
  -3   3  10      400.10      337.59     41.70 o 
  -2   3  10      220.77      186.94     27.49 o 
  -1   3  10      475.29      411.60     39.14 o 
   0   3  10        5.13       13.19      9.71 o 
   1   3  10        6.30        3.96      9.37 o 
   2   3  10        2.16       -4.57      6.70 o 
   3   3  10       13.79       22.08     15.49 o 
  -7   4  10        9.80       13.93      8.05 o 
  -6   4  10       10.74       12.93     15.32 o 
  -5   4  10        1.71       -1.02     11.06 o 
  -4   4  10       56.15       41.54     13.81 o 
  -3   4  10       78.91       74.03     29.61 o 
  -2   4  10      179.17      167.15     34.97 o 
  -1   4  10       26.82       32.55     13.03 o 
   0   4  10       42.54       28.71     13.53 o 
   1   4  10        8.51       10.05     10.47 o 
   2   4  10        5.85        2.78      8.31 o 
  -7   5  10      123.93      170.02     36.93 o 
  -6   5  10       17.91        1.70     12.59 o 
  -5   5  10       24.12       23.32     13.44 o 
  -4   5  10        1.02        0.34     23.66 o 
  -3   5  10       21.73       20.97     11.06 o 
  -2   5  10      250.93      241.15     39.48 o 
  -1   5  10        5.63        5.76      8.66 o 
   0   5  10       45.45       40.30     23.74 o 
   1   5  10        6.97       17.55     10.92 o 
  -6   6  10        0.26        3.23     11.40 o 
  -5   6  10        0.01       -0.34      8.85 o 
  -4   6  10       22.46       30.63     29.61 o 
  -3   6  10       16.22        3.57     12.59 o 
  -2   6  10       11.90       10.32      8.75 o 
  -1   6  10        1.86       29.10     13.59 o 
  -1 -11  11       17.56       32.93     12.75 o 
   0 -11  11       15.65       14.48     12.17 o 
   1 -11  11       44.55       52.63     12.99 o 
   2 -11  11       11.78        6.68      9.73 o 
   3 -11  11        3.72        4.60      8.71 o 
  -2 -10  11       13.43       24.05     12.75 o 
  -1 -10  11        2.61        6.84      8.02 o 
   0 -10  11       49.13       53.15     13.71 o 
   1 -10  11       22.86       21.17     10.70 o 
   2 -10  11        3.30       -0.41     17.61 o 
   3 -10  11       53.37       76.26     15.73 o 
   4 -10  11       72.21       82.03     21.78 o 
  -3  -9  11        5.30       -7.71      7.71 o 
  -2  -9  11        7.92        4.55      8.71 o 
  -1  -9  11       21.87       23.03     16.51 o 
   0  -9  11       26.53       28.53     11.28 o 
   1  -9  11        2.13       16.77     10.71 o 
   2  -9  11        9.21       12.85     10.39 o 
   3  -9  11       53.66       63.31     21.78 o 
   4  -9  11       50.17       61.44     18.89 o 
   5  -9  11        4.82       18.38     11.91 o 
  -4  -8  11       24.42       14.97     11.84 o 
  -3  -8  11       46.38       76.47     18.64 o 
  -2  -8  11        2.19       13.56      8.57 o 
  -1  -8  11       10.84       11.37     10.88 o 
   0  -8  11      308.61      340.63     34.38 o 
   1  -8  11       38.24       44.94     12.92 o 
   2  -8  11       26.56       33.19     15.49 o 
   3  -8  11        2.17        9.36     10.04 o 
   4  -8  11        8.74       20.85      9.27 o 
   5  -8  11       58.09       62.50     13.04 o 
  -5  -7  11       15.33       16.04      9.79 o 
  -4  -7  11        4.91        4.76      8.77 o 
  -3  -7  11       23.12       20.23     10.44 o 
  -2  -7  11       52.92       50.65     14.05 o 
  -1  -7  11      458.52      499.25     40.62 o 
   0  -7  11       41.08       49.87     13.80 o 
   1  -7  11      108.69      166.45     29.36 o 
   2  -7  11        2.31       -0.68     10.38 o 
   3  -7  11        0.00        0.20      7.00 o 
   4  -7  11       10.49        7.67      8.87 o 
   5  -7  11       17.46       16.19      9.77 o 
  -5  -6  11       22.07       20.08     22.98 o 
  -4  -6  11       11.62        1.27      7.16 o 
  -3  -6  11       18.37       18.88     11.98 o 
  -2  -6  11      184.76      148.35     21.27 o 
  -1  -6  11      155.45      180.61     22.44 o 
   0  -6  11      153.23      182.26     23.34 o 
   1  -6  11        6.21        6.64     12.59 o 
   2  -6  11       17.73       23.14      8.72 o 
   3  -6  11       83.29      105.02     17.90 o 
   4  -6  11       89.82       90.10     16.84 o 
   5  -6  11        2.88        4.91      7.55 o 
  -6  -5  11        0.02        4.24      8.38 o 
  -5  -5  11       60.06       86.64     19.57 o 
  -4  -5  11       54.82       77.96     17.65 o 
  -3  -5  11       89.77      105.21     18.07 o 
  -2  -5  11       23.62       21.33      9.94 o 
  -1  -5  11      108.53      109.45     17.57 o 
   0  -5  11      146.16      186.52     34.72 o 
   1  -5  11        2.38        5.96      9.19 o 
   2  -5  11       55.99       60.01     14.56 o 
   3  -5  11       33.44       41.81     12.47 o 
   4  -5  11       10.96        4.40      8.00 o 
   5  -5  11        1.57       13.42     12.08 o 
  -6  -4  11        3.72        4.32      8.41 o 
  -5  -4  11       18.12       10.70     12.25 o 
  -4  -4  11       30.78       32.63     12.02 o 
  -3  -4  11        0.00        0.21      7.54 o 
  -2  -4  11       66.61       91.49     15.87 o 
  -1  -4  11       97.45      105.69     27.23 o 
   0  -4  11        5.95        5.94      8.22 o 
   1  -4  11      165.55      141.53     24.00 o 
   2  -4  11      225.55      243.22     27.77 o 
   3  -4  11      331.78      296.12     57.35 o 
   4  -4  11      104.48       78.13     23.49 o 
   5  -4  11        3.30        1.77      7.83 o 
  -7  -3  11        0.58        4.19      8.05 o 
  -6  -3  11       40.35       37.03     12.55 o 
  -5  -3  11      115.68      111.36     19.11 o 
  -4  -3  11       14.17       14.14      9.36 o 
  -3  -3  11        7.48        5.60      7.91 o 
  -2  -3  11        0.24        1.19     10.89 o 
  -1  -3  11       33.57       11.13     20.68 o 
   0  -3  11        9.33        4.93      8.11 o 
   1  -3  11       51.79       42.79     13.34 o 
   2  -3  11      305.40      307.02     44.76 o 
   3  -3  11        4.60        3.25      7.81 o 
   4  -3  11       10.32       10.65      8.74 o 
   5  -3  11        3.33        3.98      8.19 o 
  -7  -2  11        0.11        4.42      9.36 o 
  -6  -2  11       79.00      101.19     22.38 o 
  -5  -2  11       17.93       39.53     15.26 o 
  -4  -2  11       18.44       18.04     10.04 o 
  -3  -2  11       13.27       20.42      8.75 o 
  -2  -2  11       68.56       34.13     48.93 o 
  -1  -2  11       20.10       19.76     10.72 o 
   0  -2  11        8.30        5.16      7.48 o 
   1  -2  11        0.34       -3.78      6.08 o 
   2  -2  11       40.96       42.96     12.37 o 
   3  -2  11        2.00       -2.68      7.09 o 
   4  -2  11       67.58       62.26     18.64 o 
   5  -2  11        9.33        7.54      9.94 o 
  -7  -1  11        6.70       -3.40      8.00 o 
  -6  -1  11      229.39      248.80     29.96 o 
  -5  -1  11       79.54       74.19     15.77 o 
  -4  -1  11        0.07        3.29      7.94 o 
  -3  -1  11       24.65       34.32     11.76 o 
  -2  -1  11      155.27      129.02     33.19 o 
  -1  -1  11       70.58       44.85     12.39 o 
   0  -1  11       26.40       40.26     13.93 o 
   1  -1  11      205.88      214.44     27.96 o 
   2  -1  11      119.79      121.65     32.76 o 
   3  -1  11        1.77        0.79      8.74 o 
   4  -1  11        1.01       -1.36      8.66 o 
  -7   0  11       52.10       41.19     19.91 o 
  -6   0  11        3.45       12.59     12.76 o 
  -5   0  11       35.07       80.63     15.86 o 
  -4   0  11        6.62        0.77      6.30 o 
  -3   0  11        0.59       13.98     10.89 o 
  -2   0  11        0.44        7.79      9.38 o 
  -1   0  11      191.35      182.24     27.83 o 
   0   0  11        1.74        2.46      6.48 o 
   1   0  11       48.95       27.60     12.14 o 
   2   0  11        1.03        6.46      8.27 o 
   3   0  11        1.87        6.59      9.69 o 
   4   0  11       32.14       35.45     13.09 o 
  -7   1  11       41.78       29.10     15.83 o 
  -6   1  11        7.00       15.66     13.96 o 
  -5   1  11        1.10        4.71     12.42 o 
  -4   1  11        1.59       -1.72      7.73 o 
  -3   1  11       18.47       10.55      9.36 o 
  -2   1  11        0.62       -4.60      7.47 o 
  -1   1  11        7.19        6.38      8.01 o 
   0   1  11      120.82       80.26     37.19 o 
   1   1  11       70.40       50.16     14.62 o 
   2   1  11       29.76       11.48     12.17 o 
   3   1  11       64.08       73.78     20.76 o 
  -7   2  11        0.57       -9.36      9.36 o 
  -6   2  11        3.02       12.42     12.08 o 
  -4   2  11        0.01        0.09      9.07 o 
  -3   2  11        1.67        4.70      9.38 o 
  -2   2  11       52.58       36.65     13.45 o 
  -1   2  11      122.25      102.40     41.01 o 
   0   2  11        6.35       -0.40      7.17 o 
   1   2  11        0.14        3.28      9.62 o 
   2   2  11        0.01       -5.60      9.09 o 
  -6   3  11       32.41       58.71     22.12 o 
  -4   3  11       46.60       45.56     27.83 o 
  -3   3  11        2.01        0.97      9.95 o 
  -2   3  11      132.54      101.48     33.61 o 
  -1   3  11        5.75       16.49     12.34 o 
   0   3  11       67.95       60.83     18.98 o 
   1   3  11        0.42        2.58      8.47 o 
  -6   4  11        0.95       29.10     17.02 o 
  -4   4  11       55.04        8.85     27.06 o 
  -3   4  11       57.79       54.75     23.32 o 
  -2   4  11        2.73       -0.25      8.34 o 
  -1   4  11       31.65       46.23     15.37 o 
   0   4  11       13.65        3.97      9.19 o 
  -5   5  11        9.76       26.21     27.23 o 
  -4   5  11       96.07       35.40     31.65 o 
  -3   5  11        0.94        3.45      9.23 o 
  -2   5  11       21.64       17.50     11.80 o 
  -1 -10  12       40.77       65.19     17.32 o 
   0 -10  12       10.11       25.10     10.79 o 
   1 -10  12        0.86       19.24      9.35 o 
   2 -10  12        1.20       -0.34     12.59 o 
   3 -10  12        7.41        4.42     12.25 o 
  -2  -9  12        5.05        1.32      7.36 o 
  -1  -9  12        9.13       24.27     11.18 o 
   0  -9  12        9.87       12.39      9.97 o 
   1  -9  12        0.93       -3.72      7.30 o 
   2  -9  12        6.20       20.25     13.96 o 
   3  -9  12       12.70       22.46     12.08 o 
   4  -9  12        4.95        6.98      9.70 o 
  -3  -8  12        0.32        4.63      8.50 o 
  -2  -8  12        6.89       14.65      9.90 o 
  -1  -8  12       33.33       45.75     19.23 o 
   0  -8  12      164.22      235.65     29.20 o 
   1  -8  12        0.09       13.79     12.76 o 
   2  -8  12       13.69       15.15     11.06 o 
   3  -8  12        9.54       28.93     15.15 o 
   4  -8  12      162.65      220.05     34.38 o 
  -4  -7  12       51.40       52.66     14.60 o 
  -3  -7  12        1.05        7.20      9.62 o 
  -2  -7  12       68.12       72.36     16.78 o 
  -1  -7  12       57.79       98.67     20.33 o 
   0  -7  12       59.45       64.84     22.29 o 
   1  -7  12        7.64       20.76     13.61 o 
   2  -7  12       37.31       34.21     14.98 o 
   3  -7  12        1.49        8.34     12.25 o 
   4  -7  12       94.45      124.84     19.09 o 
  -5  -6  12        0.00       -0.68      8.27 o 
  -4  -6  12        7.15       -2.38      7.22 o 
  -3  -6  12       20.51       11.23     10.05 o 
  -2  -6  12       16.31       17.36     10.13 o 
  -1  -6  12       11.66       32.85     17.02 o 
   0  -6  12        8.94       19.23     12.93 o 
   1  -6  12       22.46       19.23     14.64 o 
   2  -6  12       65.00       82.49     14.82 o 
   3  -6  12       61.78       55.78     13.65 o 
   4  -6  12       11.00        9.53      8.68 o 
  -5  -5  12        0.42        8.32      7.09 o 
  -4  -5  12       45.13       45.79     13.85 o 
  -3  -5  12       18.15       20.78      9.81 o 
  -2  -5  12        8.30        7.76      8.03 o 
  -1  -5  12       38.56       31.65     19.23 o 
   0  -5  12        0.36        8.85     13.61 o 
   1  -5  12       52.40       59.65     15.49 o 
   2  -5  12       39.32       33.42     12.97 o 
   3  -5  12        9.33       15.27      8.72 o 
   4  -5  12       10.81        1.43      7.47 o 
  -6  -4  12       17.64       11.71      8.38 o 
  -5  -4  12       66.45       81.59     17.64 o 
  -4  -4  12       52.76       56.69     14.96 o 
  -3  -4  12        7.59        7.86      7.91 o 
  -2  -4  12       20.25       21.10     16.85 o 
  -1  -4  12       85.56       70.12     21.95 o 
   0  -4  12       29.32       15.09      9.96 o 
   1  -4  12       16.45       15.54     10.37 o 
   2  -4  12      197.11      159.28     24.01 o 
   3  -4  12        5.67        3.66      7.62 o 
   4  -4  12        0.41        5.06      8.33 o 
  -6  -3  12        2.55       -1.84      7.77 o 
  -5  -3  12        0.14        1.88      8.31 o 
  -4  -3  12       14.60       10.51      9.97 o 
  -3  -3  12       25.15       13.27     15.83 o 
  -2  -3  12        6.26        3.23     11.23 o 
  -1  -3  12      151.76      124.68     50.63 o 
   0  -3  12       13.24       22.98     11.90 o 
   1  -3  12      320.97      264.07     30.25 o 
   2  -3  12        4.11       -0.60      8.47 o 
   3  -3  12        9.41       10.20      7.99 o 
   4  -3  12        6.62       17.41     11.10 o 
  -6  -2  12       25.28       31.80     13.08 o 
  -5  -2  12       43.51       36.38     11.36 o 
  -4  -2  12        1.66       11.23     12.76 o 
  -3  -2  12        0.83        1.19     10.72 o 
  -2  -2  12       14.93        5.74      7.14 o 
  -1  -2  12       64.50       59.20     22.72 o 
   0  -2  12       45.25       43.89     13.01 o 
   1  -2  12       33.68       21.39     14.04 o 
   2  -2  12        0.54        3.25      6.81 o 
   3  -2  12        0.48       -6.05      6.05 o 
  -6  -1  12      115.31      115.30     19.42 o 
  -5  -1  12        0.04        0.85      9.87 o 
  -4  -1  12        0.70        3.74     13.10 o 
  -3  -1  12       45.49       55.61     24.25 o 
  -2  -1  12       23.50       23.44     13.19 o 
  -1  -1  12       14.38        9.35      8.55 o 
   0  -1  12       60.83       68.20     25.27 o 
   1  -1  12       47.56       25.78     12.27 o 
   2  -1  12        4.33       -2.17      7.06 o 
   3  -1  12        2.55        3.19      8.56 o 
  -5   0  12        1.65        1.87     12.25 o 
  -4   0  12        5.59       13.13     10.22 o 
  -3   0  12       19.88       11.16      9.21 o 
  -2   0  12       74.56       84.35     20.10 o 
  -1   0  12       32.16       20.77     11.33 o 
   0   0  12       10.05        9.37     10.37 o 
   1   0  12       95.80       99.89     20.28 o 
   2   0  12       13.44       19.70     10.14 o 
  -5   1  12        0.01       -4.90      8.64 o 
  -4   1  12        0.28       -4.63      8.93 o 
  -3   1  12       10.07        2.89     12.59 o 
  -2   1  12        0.62       -2.99     10.98 o 
  -1   1  12       47.46       34.05     14.51 o 
   0   1  12       62.15       40.41     13.81 o 
   1   1  12       30.08       28.59     11.30 o 
   2   1  12        0.03       -4.73     10.26 o 
  -6   2  12        1.22       24.00     20.93 o 
  -5   2  12        5.47       -2.21     25.87 o 
  -4   2  12       48.38       39.09     28.85 o 
  -3   2  12       11.17        6.26      9.12 o 
  -2   2  12        1.96       -2.06      8.93 o 
  -1   2  12        0.24        2.79      9.45 o 
   0   2  12        0.27        9.93      8.35 o 
   1   2  12        2.14       -2.30      7.40 o 
  -5   3  12       63.94       77.26     39.99 o 
  -4   3  12      174.01      131.50     57.44 o 
  -3   3  12      163.25      117.01     63.14 o 
  -2   3  12        1.23       -4.88      9.56 o 
  -1   3  12        1.65       -3.01     10.25 o 
   0  -9  13        0.09      -11.74     13.96 o 
   1  -9  13       40.56       38.63     18.38 o 
  -2  -8  13       28.88       31.48     29.87 o 
  -1  -8  13       10.06       23.32     14.64 o 
   0  -8  13       13.99       10.72     15.83 o 
   1  -8  13        4.41       11.91     15.32 o 
   2  -8  13       24.06       32.51     15.66 o 
  -3  -7  13      149.99      158.08     24.49 o 
  -2  -7  13       50.96       93.46     19.16 o 
  -1  -7  13       34.95       25.87     18.38 o 
   0  -7  13        1.42       17.53     14.64 o 
   1  -7  13        1.62        6.81     13.27 o 
   2  -7  13       78.77       96.84     26.72 o 
   3  -7  13      157.20      161.00     32.00 o 
  -4  -6  13      173.55      203.20     26.71 o 
  -3  -6  13      132.90      159.59     34.29 o 
  -2  -6  13       21.30       35.74     19.06 o 
  -1  -6  13       13.06       -1.87     14.13 o 
   0  -6  13       11.96       19.57     12.42 o 
   1  -6  13        0.13        6.81     11.57 o 
   2  -6  13      181.57      258.34     42.89 o 
   3  -6  13       13.75       10.44      7.04 o 
  -4  -5  13        0.69        3.44      7.48 o 
  -3  -5  13      120.55      189.76     39.31 o 
  -2  -5  13        1.38        1.53     13.79 o 
  -1  -5  13        7.20        0.00     13.61 o 
   0  -5  13        7.94       11.57     12.42 o 
   1  -5  13        0.31       -6.30      9.53 o 
   2  -5  13       24.02       35.40     13.13 o 
   3  -5  13        0.67       -0.44      6.81 o 
  -4  -4  13       42.32       32.00     19.91 o 
  -3  -4  13       33.01       55.65     23.15 o 
  -2  -4  13        0.09       -1.53     13.61 o 
  -1  -4  13       18.93        9.70     18.55 o 
   0  -4  13       23.54       19.74     13.79 o 
   1  -4  13       26.54       25.80     12.07 o 
   2  -4  13       14.60       13.93     10.71 o 
   3  -4  13       89.66       88.91     19.49 o 
  -5  -3  13        0.33       34.89     23.49 o 
  -4  -3  13        8.71        4.77     13.44 o 
  -3  -3  13        1.89        6.13     12.59 o 
  -2  -3  13       81.69       94.62     26.55 o 
  -1  -3  13       20.20       19.91     16.00 o 
   0  -3  13        3.96       -9.53      9.53 o 
   1  -3  13        1.07        5.23      7.64 o 
   2  -3  13        0.89        8.74     10.50 o 
  -5  -2  13        5.59       16.00     13.27 o 
  -4  -2  13       10.78       14.81     17.70 o 
  -3  -2  13      101.89      104.66     28.42 o 
  -2  -2  13        1.83        5.28     11.57 o 
  -1  -2  13       44.60       31.14     12.46 o 
   0  -2  13        0.65       -2.41      7.78 o 
   1  -2  13       27.91       20.15     10.29 o 
   2  -2  13        0.62       12.92     10.54 o 
  -5  -1  13        3.10        9.53     12.93 o 
  -4  -1  13        3.48       14.47     15.32 o 
  -3  -1  13       76.90       78.46     26.21 o 
  -2  -1  13       87.46       65.82     17.10 o 
  -1  -1  13       27.88       27.19     16.34 o 
   0  -1  13       16.23        6.19     11.83 o 
   1  -1  13        9.25       14.27      9.63 o 
  -5   0  13        1.14        2.38     10.04 o 
  -4   0  13        0.35       -6.98     12.42 o 
  -3   0  13       44.90       13.68     16.00 o 
  -2   0  13       14.28        5.43     11.23 o 
  -1   0  13       15.76       23.28     10.26 o 
   0   0  13        0.88       -4.01      7.90 o 
   1   0  13       62.51       61.41     19.06 o 
  -4   1  13       47.89       27.57     14.97 o 
  -3   1  13        2.45        1.92     10.69 o 
  -2   1  13       27.65       18.97     11.04 o 
  -1   1  13       12.21        1.59      8.35 o 
  -1  -6  14        0.70        4.08     14.81 o 
   0  -6  14       21.83       38.29     18.55 o 
  -2  -5  14        7.27       28.76     17.19 o 
  -1  -5  14       72.14       91.56     28.59 o 
   0  -5  14        4.60       -2.89     14.64 o 
  -3  -4  14        3.11       -1.70     12.76 o 
  -2  -4  14       64.29      115.39     31.65 o 
  -1  -4  14        5.49       -3.57     12.25 o 
   0  -4  14        8.07        4.77     10.72 o 
  -3  -3  14       10.67       17.53     14.13 o 
  -2  -3  14       20.37       11.23     13.27 o 
  -1  -3  14      120.79      118.45     30.46 o 
   0  -3  14       23.33       26.97     10.85 o 
  -2  -2  14       29.21       16.68     17.53 o 
  -1  -2  14        6.63        9.69      8.28 o 
                                                 
